# Supplementary material for: Altered RNA editing in 3′ UTR perturbs microRNA-mediated regulation of oncogenes and tumor-suppressors
Source: Sci Rep. 2016 Mar 16;6:23226. doi: 10.1038/srep23226 (PMC4793219; doi:10.1038/srep23226)
Supplement: Supplementary Dataset 1 [file srep23226-s2.xls]

## Sheet: Data_summary
DLBCL	RNA-SAMPLE-SRA-ID	Length in the genome with enough coverage (8X)	TOTAL RDD	RDD_FREQ
L1	SRS242069	498071847	499	1.00186
L2	SRS010534	16002617	4	0.249959
L4	SRS010537	44006393	75	1.7043
L5	SRS010550	54021491	116	2.14729
L6	SRS010552	116919889	89	0.761205
L7	SRS242074	29158312	19	0.651615
L8	SRS242110	446959376	587	1.31332
L9	SRS242129	473847615	1140	2.40584
L10	SRS242146	369398796	548	1.48349
L11	SRS242158	224600086	340	1.5138
L12	SRS242084	13915245	9	0.646773
L13	SRS242081	42395002	19	0.448166
L14	SRS242132	594366536	2633	4.42993
MEDIAN				1.31332
NB	RNA-SAMPLE-SRA-ID	Length in the genome with enough coverage (8X)	TOTAL RDD	RDD_FREQ
PASCLP	SRR391608	11532010	2	0.17343
PANYGR	SRR391611	691423010	1856	2.68432
PASDZJ	SRR391604	13952403	5	0.358361
PARSHT	SRR391613	420313594	1215	2.8907
PASFRV	SRR391605	10923363	2	0.183094
PASGPY	SRR391606	15485059	6	0.38747
PASLGS	SRR391607	16573423	6	0.362025
PANNMS	SRR391609	570483929	1466	2.56975
PANRRW	SRR391610	716160445	2309	3.22414
PARRBU	SRR391612	502117203	1371	2.73044
MEDIAN				1.47861
HNSC	TCGA ID	Length in the genome with enough coverage (8X)	TOTAL RDD	RDD_FREQ
L1	TCGA-CV-6933-01A	635746550	2686	4.22495
L2	TCGA-CV-6938-01A	403012714	347	0.861015
L3	TCGA-CV-6939-01A	701349169	1914	2.72903
L4	TCGA-CV-6959-01A	657100965	1279	1.94643
L5	TCGA-CV-6960-01A	637417905	828	1.29899
L6	TCGA-CV-6961-01A	715875782	5369	7.4999
L7	TCGA-CV-7091-01A	614610023	1747	2.84245
L8	TCGA-CV-7183-01A	494579710	390	0.788548
L9	TCGA-CV-7238-01A	576399864	1051	1.82339
L10	TCGA-CV-7255-01A	666575135	7352	11.0295
L11	TCGA-CV-7406-01A	682783548	2093	3.06539
L12	TCGA-CV-7416-01A	670412640	5406	8.06369
L13	TCGA-CV-7432-01A	559989628	364	0.650012
L14	TCGA-CV-7434-01A	561084456	318	0.56676
				2.33773
