# Supplementary material for: Altered RNA editing in 3′ UTR perturbs microRNA-mediated regulation of oncogenes and tumor-suppressors
Source: Sci Rep. 2016 Mar 16;6:23226. doi: 10.1038/srep23226 (PMC4793219; doi:10.1038/srep23226)
Supplement: Supplementary Dataset 2 [file srep23226-s3.xls]

## Sheet: output_genelist2matrix.txt
SAMPLE	Annotation	BLCA	BRCA	COAD	ESCA	HNSC	KICH	KIRC	KIRP	LIHC	LUAD	LUSC	PRAD	STAD	THCA
chr13_21948576	AL136219.1	1	1	1	1	1	0	1	1	0	0	0	0	1	0
chr13_21948502	AL136219.1	1	1	0	1	1	0	1	1	0	0	0	0	1	1
chr13_21948625	AL136219.1	1	1	0	1	1	0	1	1	0	0	0	0	1	1
chr13_21948577	AL136219.1	1	1	0	1	1	-1	1	1	0	0	0	0	1	1
chr13_21948570	AL136219.1	1	1	0	1	1	-1	1	1	0	0	0	0	1	1
chr12_123466262	ARL6IP4	0	1	0	0	1	-1	1	1	1	0	1	0	1	1
chr13_21949161	AL136219.1	1	1	0	1	1	0	1	1	0	0	0	0	1	0
chr13_21948624	AL136219.1	1	1	0	1	1	-1	1	1	0	0	0	0	1	1
chr4_57976286	IGFBP7	-1	-1	-1	0	-1	0	1	1	0	-1	-1	0	-1	-1
chr4_2940031	uc010icp.2	0	0	1	0	1	-1	0	0	1	0	1	0	1	1
chr1_247263719	ZNF669	0	1	1	0	1	0	0	0	0	0	1	0	0	1
chr13_21949191	AL136219.1	1	1	0	0	1	0	0	0	0	0	0	0	1	1
chr13_21949197	AL136219.1	0	1	0	0	1	0	1	1	0	0	0	-1	1	1
chr11_68522907	uc009ysj.2	0	1	0	1	1	-1	1	1	1	0	0	-1	1	0
chr13_21948492	AL136219.1	0	1	0	0	1	0	1	1	0	0	0	0	0	1
chr13_21948495	AL136219.1	0	1	0	0	1	-1	1	1	0	0	0	0	1	1
chrX_100268681	uc004egs.2	0	1	0	0	1	0	1	1	0	0	1	0	0	0
chr4_57976234	IGFBP7	0	-1	-1	-1	-1	0	1	1	-1	0	-1	0	-1	0
chr20_5092186	C20orf30	-1	0	0	0	0	-1	0	0	0	-1	-1	0	-1	0
chr1_220231245	BPNT1	1	1	0	0	1	0	0	0	1	0	0	0	0	0
chr13_21948475	AL136219.1	0	1	0	0	0	0	1	1	0	0	0	0	1	0
chr3_49398423	RHOA	0	1	0	1	1	0	0	0	0	0	0	0	0	1
chr1_62628606	INADL	0	0	0	0	1	-1	0	0	1	0	1	0	1	1
chr19_9673113	ZNF121	0	1	0	0	1	0	0	0	0	0	1	0	1	0
chr4_77979680	CCNI	0	1	0	0	1	0	1	1	0	0	0	-1	0	1
chr4_77977164	CCNI	0	1	0	0	0	0	1	1	0	0	0	0	0	1
chr19_58355651	ZNF587	0	1	0	0	1	0	1	1	0	0	0	0	0	0
chr8_103841636	AZIN1	0	1	0	0	1	-1	1	1	0	0	0	0	0	1
chr13_21949151	AL136219.1	0	1	0	0	1	-1	1	0	0	0	0	0	1	1
chr11_68522935	uc009ysj.2	0	-1	0	0	0	0	0	0	0	-1	-1	0	-1	0
chr1_225974614	SRP9	-1	-1	0	-1	0	0	1	1	0	-1	-1	-1	-1	1
chr1_160302244	COPA	0	-1	0	0	0	0	0	0	-1	-1	-1	0	0	0
chr5_156736808	CYFIP2	0	-1	0	0	0	-1	0	0	0	0	-1	-1	0	0
chr19_7585273	ZNF358	0	-1	0	0	1	-1	0	0	0	-1	-1	-1	-1	1
chr12_124002932	uc001ufd.2	0	1	1	0	0	0	0	0	0	0	0	0	0	1
chr13_21949247	AL136219.1	0	1	0	0	1	0	0	0	0	0	0	0	1	0
chr22_45204966	ARHGAP8	0	1	0	0	0	0	1	1	0	0	0	0	0	0
chr9_131381164	SPTAN1	0	0	1	0	0	0	1	1	0	0	0	0	0	0
chr2_224617542	AP1S3	0	0	0	1	1	0	0	0	0	0	0	0	1	0
chr13_21948496	AL136219.1	1	0	0	1	1	0	0	0	0	0	0	0	0	0
chr4_2940026	uc003ggk.3	0	1	0	0	1	-1	0	0	0	0	0	0	1	1
chr13_21948646	AL136219.1	0	1	0	0	1	0	0	0	0	0	0	0	0	1
chr22_19429196	C22orf39	0	1	0	0	0	0	1	1	0	0	0	0	0	0
chr19_1475462	uc002lsx.1	0	1	0	0	1	0	0	0	0	0	1	0	0	0
chr19_58355670	ZNF587	1	0	0	0	1	0	1	0	0	0	0	0	0	0
chr2_228550879	SLC19A3	0	1	0	0	0	0	0	1	0	0	1	0	0	0
chr22_19429180	C22orf39	0	0	0	0	0	0	1	1	0	0	0	1	0	0
chr19_46841538	uc002pej.1	0	0	0	0	0	0	-1	-1	0	0	-1	0	0	0
chr11_68522925	uc009ysj.2	-1	0	0	0	0	0	0	0	0	-1	0	0	-1	0
chr19_14593605	GIPC1	0	0	0	0	0	0	0	0	0	-1	-1	0	-1	0
chr4_2835556	SH3BP2	0	1	0	0	1	0	0	0	0	0	0	0	0	0
chr13_41831900	MTRF1	0	0	0	0	0	0	1	1	0	0	0	0	0	0
chr1_16890671	uc009vos.1	0	0	0	0	0	0	1	1	0	0	0	0	0	0
chr14_104380950	uc010aww.1	0	0	0	0	0	0	1	1	0	0	0	0	0	0
chr22_37423093	uc003aqo.2	0	1	0	0	0	0	0	0	0	0	0	0	0	1
chr15_75917127	uc002bap.2	0	0	0	0	0	0	1	1	0	0	0	0	0	0
chr10_75576489	uc001jvv.1	0	0	0	0	0	0	1	1	0	0	0	0	0	0
chr6_42094542	C6orf132	0	0	0	1	1	0	0	0	0	0	0	0	0	0
chr16_3160876	uc010btd.2	0	0	0	0	0	0	1	1	0	0	0	0	0	0
chr20_36147572	BLCAP	0	0	1	0	1	0	0	0	0	0	0	0	0	0
chr2_202018884	uc002uxa.3	0	0	0	0	0	0	1	1	0	0	0	0	0	0
chr1_247263717	ZNF669	0	1	0	0	0	0	0	0	0	0	1	0	0	0
chr12_49332244	AC073610.1	0	1	0	0	1	0	0	0	0	0	0	0	0	0
chr16_29380905	uc010vdo.1	0	0	0	0	0	0	1	1	0	0	0	0	0	0
chr19_20042928	uc002nom.2	0	1	0	0	0	0	0	0	0	0	0	1	0	0
chr4_103590196	MANBA	0	0	0	0	0	0	1	1	0	0	0	0	0	0
chr6_28090969	uc003nkl.1	0	0	0	0	0	0	1	0	0	0	0	1	0	0
chr1_160319987	NCSTN	0	1	0	0	1	0	0	0	0	0	0	0	0	0
chr17_5334739	AC004148.1	0	0	0	0	0	0	1	1	0	0	0	0	0	0
chr19_46122122	EML2	0	0	0	0	0	0	1	1	0	0	0	0	0	0
chr4_2230163	uc011bvj.1	0	0	0	0	1	0	0	0	0	0	0	0	1	0
chr19_18288551	IFI30	0	1	0	0	0	0	0	0	0	0	1	0	0	0
chr7_131195075	PODXL	0	0	0	0	0	0	1	1	0	0	0	0	0	0
chr1_100194172	FRRS1	0	0	0	0	0	0	1	1	0	0	0	0	0	0
chr20_34282797	uc002xdx.2	0	0	0	0	0	0	1	1	0	0	0	0	0	0
chr17_73916431	FBF1	0	1	0	0	0	0	0	0	0	0	0	0	0	1
chr19_9673107	ZNF121	0	1	0	0	1	0	0	0	0	0	0	0	0	0
chr13_52604880	UTP14C	0	0	1	0	0	0	0	0	0	0	0	0	1	0
chr7_104729779	uc010ljd.1	0	0	0	0	0	0	1	1	0	0	0	0	0	0
chr16_29380900	uc010vdo.1	0	0	0	0	0	0	1	1	0	0	0	0	0	0
chr20_29628273	uc010ztk.1	0	0	0	0	0	0	1	1	0	0	0	0	0	0
chr19_21301016	ZNF714	0	0	0	0	0	0	1	1	0	0	0	0	0	0
chr20_5953295	uc002wmk.2	0	0	0	0	0	0	1	1	0	0	0	0	0	0
chr1_1200205	UBE2J2	0	0	0	0	0	0	0	0	0	0	1	0	1	0
chrX_47068827	uc004dhm.2	0	0	0	0	0	0	1	1	0	0	0	0	0	0
chr16_3160837	uc010btd.2	0	0	0	0	0	0	1	1	0	0	0	0	0	0
chr13_21949149	AL136219.1	0	1	0	0	0	0	0	0	0	0	0	0	1	0
chr8_99037938	uc010mbk.1	0	0	0	0	0	0	1	1	0	0	0	0	0	0
chr10_135110893	uc010qvc.1	1	1	1	0	0	0	-1	0	0	0	0	0	0	0
chr4_2721757	uc011bvn.1	0	0	0	0	0	0	1	1	0	0	0	0	0	0
chr11_66523904	C11orf80	0	1	0	0	1	0	0	0	0	0	0	0	0	0
chr1_247263695	ZNF669	0	1	0	0	0	0	0	0	0	0	0	0	1	0
chr2_170668861	uc002ufq.1	0	0	0	0	0	0	1	1	0	0	0	0	0	0
chr2_224617585	AP1S3	0	1	0	0	0	0	0	0	0	0	0	0	0	1
chr12_53572168	CSAD	0	0	0	0	0	0	1	0	0	0	0	0	0	1
chr19_37469942	uc010eff.1	0	0	0	0	0	0	1	1	0	0	0	0	0	0
chr7_100734943	uc003uxr.2	0	0	0	0	0	0	1	0	0	0	0	0	0	1
chr1_154936820	SHC1	0	1	0	0	0	0	0	0	1	0	0	0	0	0
chr10_14941285	uc010qbx.1	0	0	0	0	1	0	0	0	0	0	0	0	0	1
chr14_74391480	uc010arz.1	0	0	0	0	0	0	1	1	0	0	0	0	0	0
chr1_220231254	uc001hmb.3	0	1	0	1	1	-1	0	0	0	0	0	0	0	0
chr1_225974645	SRP9	0	1	1	0	0	0	0	0	0	0	0	0	0	0
chr1_2303285	MORN1	1	0	0	0	0	0	0	0	0	0	0	0	0	1
chr7_131195067	PODXL	0	0	0	0	0	0	1	0	0	-1	-1	0	-1	0
chr15_65249526	ANKDD1A	0	-1	0	0	0	0	0	0	0	0	0	0	0	-1
chr7_56146707	SUMF2	0	0	-1	0	0	0	0	0	0	-1	0	0	0	0
chr12_133438949	CHFR	-1	0	0	0	0	-1	0	0	0	0	0	0	0	0
chr14_61545615	SLC38A6	0	-1	0	0	0	0	0	0	0	0	-1	0	0	0
chr1_154936807	SHC1	-1	0	0	0	0	0	0	0	0	0	-1	0	0	0
chr10_79397298	KCNMA1	0	0	0	0	0	0	-1	-1	0	0	0	0	0	0
chr12_51873854	uc010snk.1	0	0	0	0	0	0	-1	-1	0	0	0	0	0	0
chr22_19429190	C22orf39	-1	0	0	0	0	0	0	0	0	0	0	-1	0	0
chr3_195461737	MUC20	0	0	0	0	0	0	-1	-1	0	0	0	0	0	0
chr2_201749994	PPIL3	0	0	0	0	0	0	-1	-1	0	0	0	0	0	0
chrX_100268684	uc004egs.2	0	0	0	0	0	0	-1	-1	0	0	0	0	0	0
chr17_49042143	SPAG9	0	1	0	0	0	-1	0	0	0	0	-1	0	-1	0
chr21_34922801	SON	0	0	0	0	0	0	0	0	0	0	-1	0	-1	0
chrX_153579950	FLNA	0	0	0	0	0	0	0	-1	0	0	-1	0	0	0
chr15_42064714	AC073657.1	0	0	0	0	0	0	0	0	0	0	1	0	0	0
chr13_21949235	AL136219.1	0	1	0	0	0	0	0	0	0	0	0	0	0	0
chr19_58355661	ZNF587	0	1	0	0	0	0	0	0	0	0	0	0	0	0
chr3_171372010	uc003fhv.1	0	0	0	0	1	0	0	0	0	0	0	0	0	0
chr19_58355669	ZNF587	0	1	0	0	0	0	0	0	0	0	0	0	0	0
chr9_33676402	uc003zth.3	0	1	0	0	0	0	0	0	0	0	0	0	0	0
chr16_28491056	CLN3	0	1	0	0	0	0	0	0	0	0	0	0	0	0
chr22_45204936	ARHGAP8	0	0	1	0	0	0	0	0	0	0	0	0	0	0
chr1_54570354	AL161915.1	0	0	0	0	1	0	0	0	0	0	0	0	0	0
chr12_57648162	uc009zpn.1	0	0	0	0	0	0	1	1	0	0	-1	0	0	0
chr17_80441127	NARF	0	0	0	0	0	0	0	0	0	0	0	0	0	1
chr11_5685355	TRIM5	0	0	0	0	0	0	0	0	1	0	0	0	0	0
chr10_14941288	uc010qbx.1	0	0	0	0	1	0	0	0	0	0	0	0	0	0
chr4_2709909	uc010icl.2	0	0	0	0	0	0	0	0	0	0	1	0	0	0
chr10_92662039	RPP30	0	0	0	0	0	0	0	1	0	0	0	0	0	0
chr17_43219954	ACBD4	1	0	0	0	0	0	0	0	0	0	0	0	0	0
chr17_7646904	uc002git.2	0	0	0	0	0	1	0	0	0	0	0	0	0	0
chr5_132354825	ZCCHC10	0	0	0	0	0	0	0	0	1	0	0	0	0	0
chr12_117289528	RNFT2	0	1	0	0	0	0	0	0	0	0	0	0	0	0
chr3_52783770	NEK4	0	0	0	0	0	0	1	0	0	0	0	0	0	0
chr12_49718012	TROAP	0	0	0	1	0	0	0	0	0	0	0	0	0	0
chrX_47068753	uc004dhm.2	0	1	0	0	0	0	0	0	0	0	0	0	0	0
chr8_67590169	C8orf44	0	0	0	0	0	0	0	0	0	0	1	0	0	0
chr1_154936819	SHC1	0	0	0	0	0	-1	0	0	0	0	1	0	0	1
chr16_89955640	TCF25	0	1	0	0	0	0	0	0	0	0	0	0	0	0
chrX_47068762	uc004dhm.2	0	1	0	0	0	0	0	0	0	0	0	0	0	0
chr19_58355689	ZNF587	0	0	0	0	0	0	0	0	0	0	0	0	0	1
chr19_21301008	ZNF714	0	0	0	0	0	0	1	0	0	0	0	0	0	0
chr13_21949164	AL136219.1	0	0	0	0	1	0	0	0	0	0	0	0	0	0
chr10_104211902	uc001kvp.1	0	0	0	0	0	0	0	0	0	0	0	0	0	1
chr3_10023394	TMEM111	0	0	0	0	0	0	0	0	0	0	0	0	0	1
chr19_23542297	ZNF91	0	1	0	0	0	0	0	0	0	0	0	0	0	0
chr3_128811406	uc010hsy.1	0	0	0	0	0	0	1	0	0	0	0	0	0	0
chr19_58355694	ZNF587	0	1	0	0	0	0	0	0	0	0	0	0	0	0
chr13_46090371	COG3	0	-1	0	0	1	0	1	1	0	0	-1	0	0	0
chr7_39990302	CDK13	0	1	0	0	0	0	0	0	0	0	0	0	0	0
chr20_36147563	BLCAP	0	0	1	0	0	0	0	0	0	0	0	0	0	0
chr19_43019229	CEACAM1	0	0	1	0	0	0	0	0	0	0	0	0	0	0
chr2_203072658	SUMO1	0	0	0	0	0	0	0	0	1	0	0	0	0	0
chr15_42064750	AC073657.1	0	0	0	0	1	0	0	0	0	0	0	0	0	0
chr7_150700272	NOS3	0	0	0	0	0	0	0	1	0	0	0	0	0	0
chr12_132416592	uc001uji.2	0	0	1	0	0	0	0	0	0	0	0	0	0	0
chr17_46198763	SNX11	0	1	0	0	0	0	0	0	0	0	0	0	0	0
chr19_47152854	DACT3	0	0	0	0	0	0	0	0	0	0	0	0	1	0
chr20_36147533	BLCAP	0	0	1	0	0	0	0	0	0	0	0	0	0	0
chrX_2825467	ARSD	0	1	0	0	0	0	0	0	0	0	0	0	0	0
chr19_9673112	ZNF121	0	0	0	0	0	0	0	0	-1	0	1	0	1	0
chr2_203334251	uc002uze.2	0	0	0	0	0	0	0	0	0	0	1	0	0	0
chr3_49398382	RHOA	0	0	0	0	0	0	0	0	0	0	0	0	0	1
chr19_46841490	uc002pej.1	0	0	0	0	0	0	0	0	0	0	0	0	0	1
chr15_85166530	uc010uox.1	0	0	0	0	0	0	0	0	0	0	0	0	0	1
chr19_5684080	uc010dug.2	0	0	0	0	0	0	0	0	0	0	0	0	0	1
chr8_42716772	uc003xpq.3	0	1	0	0	0	0	0	0	0	0	0	0	0	0
chr19_37068130	AC092295.7	0	0	0	0	0	0	0	0	0	0	0	0	0	1
chr1_26611864	uc010ofb.1	0	1	0	0	0	0	0	0	0	0	0	0	0	0
chr14_61184694	uc010app.1	0	1	0	0	0	0	0	0	0	0	0	0	0	0
chr16_18797625	uc002dfk.1	0	0	1	0	0	0	0	0	0	0	0	0	0	0
chr8_67590131	C8orf44	0	0	1	0	0	0	0	0	0	0	0	0	0	0
chr16_18797624	uc002dfk.1	0	0	0	0	0	0	0	0	0	0	0	0	1	0
chr7_2278521	FTSJ2	0	0	0	0	0	0	0	0	0	0	1	0	0	0
chr1_54570376	AL161915.1	1	0	0	0	0	0	0	0	0	0	0	0	0	0
chr15_42063122	AC073657.1	0	0	0	0	0	0	0	0	0	0	0	0	1	0
chr6_10759333	TMEM14B	0	0	0	0	0	0	0	0	1	0	0	0	0	0
chr19_18182020	IL12RB1	0	0	0	1	0	0	0	0	0	0	0	0	0	0
chr10_104213831	uc001kvr.1	0	0	0	0	0	0	0	0	0	0	0	0	0	1
chr16_29380936	uc002dsj.1	0	0	0	0	0	0	1	0	0	0	0	0	0	0
chr11_3839177	PGAP2	0	0	0	0	1	0	0	0	0	0	0	0	0	0
chr9_88882701	ISCA1	0	0	0	0	0	0	0	0	0	0	0	0	0	1
chr13_48627550	uc010tge.1	0	0	0	0	0	0	1	0	0	0	0	0	0	0
chr19_21720804	ZNF429	0	1	0	0	0	0	0	0	0	0	0	0	0	0
chr2_203072635	SUMO1	0	0	0	0	0	0	0	0	0	0	1	0	0	0
chr10_123721611	uc001lfu.1	0	0	0	0	0	0	0	0	0	0	0	0	0	1
chr6_28090904	uc003nkl.1	0	1	0	0	0	0	0	0	0	0	0	0	0	0
chr22_37423098	uc003aqo.2	0	0	0	0	0	0	0	0	-1	0	0	0	0	0
chr6_44120349	TMEM63B	0	-1	0	0	0	0	0	0	0	0	0	0	0	0
chr10_97146778	SORBS1	0	0	0	0	0	0	0	0	0	0	0	-1	0	0
chr12_6667231	uc009zeq.1	0	-1	0	0	0	0	0	0	0	0	0	0	0	0
chr7_111380252	DOCK4	0	0	0	0	0	0	-1	-1	0	0	0	0	0	1
chr17_76105676	AC021593.1	0	0	0	0	0	0	0	0	0	-1	0	0	0	0
chr15_65249466	ANKDD1A	0	-1	0	0	0	0	0	0	0	0	0	0	0	0
chr9_132571671	TOR1B	0	-1	0	0	0	0	0	0	0	0	0	0	0	0
chr19_37850423	uc002ofz.2	0	0	0	0	0	-1	0	0	0	0	0	0	0	0
chr10_92662036	RPP30	0	0	0	0	0	0	0	0	0	0	0	0	-1	0
chr17_76105660	AC021593.1	0	0	0	0	0	0	0	0	0	-1	0	0	0	0
chr2_73959797	uc002sjm.2	0	0	0	0	0	0	0	0	0	0	0	0	-1	0
chr3_10023391	TMEM111	0	0	0	0	0	0	0	0	0	0	0	-1	0	0
chr2_89185664	IGKV4-1	0	0	-1	0	0	0	0	0	0	0	0	0	0	0
chr19_37850370	uc002ofz.2	0	0	0	0	0	0	0	0	0	-1	0	0	0	0
chr10_27369034	ANKRD26	0	0	0	-1	0	0	0	0	0	0	0	0	0	0
chr10_17657794	uc001ipi.2	0	0	0	0	0	0	0	0	0	0	0	0	-1	0
chr14_106610458	IGHV3-15	0	0	0	0	0	0	0	0	-1	0	0	0	0	0
chr1_3777028	DFFB	0	0	0	0	0	0	0	0	0	-1	0	0	0	0
chr3_53820892	CACNA1D	0	0	0	0	0	0	0	0	0	0	-1	0	0	0
chr17_15406498	FAM18B2	0	0	0	0	0	-1	0	0	0	0	0	0	0	0
chr10_104213702	uc001kvr.1	0	0	0	0	0	1	-1	-1	0	0	0	0	0	0
chr6_28090925	uc003nkl.1	0	0	-1	0	0	0	0	0	0	0	0	0	0	0
chr12_27183115	MED21	0	-1	0	0	0	0	0	0	0	0	0	0	0	0
chr1_26128521	SEPN1	0	0	0	0	0	0	0	0	0	0	0	0	-1	0
chr10_51371565	uc010qha.1	0	0	0	0	0	0	0	0	0	0	-1	0	0	0
chr3_195461691	MUC20	0	0	0	0	0	0	0	0	0	-1	0	0	0	0
chr10_135110839	uc010qvc.1	0	-1	0	0	0	0	0	0	0	0	0	0	0	0
chr1_3777007	DFFB	0	0	0	0	0	0	0	0	0	0	0	0	-1	0
chr14_106725407	IGHV3-23	0	0	0	0	0	0	0	0	-1	0	0	0	0	0
chr3_9876560	TTLL3	0	0	0	0	0	0	0	0	0	0	0	-1	0	0
chr1_110256304	GSTM5	0	0	0	0	0	-1	0	0	0	0	0	0	0	0
chr1_225974600	SRP9	0	0	0	0	0	0	0	0	0	-1	0	0	0	0
chr2_201750011	PPIL3	-1	0	0	0	0	0	0	0	0	0	0	0	0	0
chr2_89185613	IGKV4-1	0	0	-1	0	0	0	0	0	0	0	0	0	0	0
chr19_9673090	ZNF121	0	0	0	0	0	0	0	0	0	0	-1	0	0	0
chr2_89339732	IGKV1-12	0	-1	0	0	0	0	0	0	0	0	0	0	0	0
chr1_55124848	HEATR8	0	0	0	0	0	0	0	0	0	0	0	0	-1	0
chr4_2230158	uc011bvj.1	0	1	0	0	1	0	-1	-1	0	0	0	0	0	0
chr8_12452791	uc003wwc.3	1	0	0	0	0	0	-1	0	0	0	0	0	0	0
chr1_16555546	C1orf134	0	1	0	0	0	-1	0	0	0	0	0	-1	0	1
chr17_6905850	AC027763.2	0	1	0	0	0	0	0	0	0	0	-1	0	0	0
chr9_140510573	C9orf37	0	0	0	0	0	0	1	1	0	0	0	-1	-1	0
chr14_21928501	RAB2B	0	0	0	0	1	-1	0	0	0	0	-1	0	0	1
chr12_27183121	MED21	0	-1	0	0	1	0	0	0	0	0	0	0	0	0
chr6_10759221	TMEM14B	0	0	0	0	0	0	0	0	0	0	0	0	0	0
chr12_57864624	GLI1	0	1	0	0	0	0	0	0	0	-1	0	0	0	0
chr16_18797604	uc002dfk.1	0	0	0	0	0	-1	0	0	0	0	1	0	0	0
chr11_67431926	ALDH3B2	0	0	0	0	0	0	1	1	0	-1	-1	0	0	0
chr19_41946251	ATP5SL	0	0	0	0	0	0	0	0	0	0	0	0	0	0
chr18_32843123	ZSCAN30	0	0	0	0	1	0	0	0	0	0	0	0	-1	0
chr7_2278516	FTSJ2	0	0	0	0	0	0	-1	0	0	0	0	0	1	0
chr19_21301979	ZNF714	0	0	0	0	0	-1	0	0	0	0	0	0	0	1
chrX_153276566	uc010nur.2	0	1	0	0	0	0	0	0	0	-1	0	0	0	0
