# Supplementary material for: Altered RNA editing in 3′ UTR perturbs microRNA-mediated regulation of oncogenes and tumor-suppressors
Source: Sci Rep. 2016 Mar 16;6:23226. doi: 10.1038/srep23226 (PMC4793219; doi:10.1038/srep23226)
Supplement: Supplementary Dataset 3 [file srep23226-s4.xls]

## Sheet: output_genelist2matrix.txt
SAMPLE	Annotation	BLCA	BRCA	COAD	ESCA	HNSC	KICH	KIRC	KIRP	LIHC	LUAD	LUSC	PRAD	STAD	THCA	SUM	ABS_SUM
chr1_160966434	F11R	1	1	0	1	1	-1	1	1	1	1	1	1	1	1	11	11
chr2_128951720	UGGT1	1	1	0	1	1	0	0	1	1	1	1	1	1	1	11	11
chr8_98741914	MTDH	1	1	0	1	1	0	1	0	1	1	1	0	1	1	10	10
chrX_54591091	GNL3L	1	1	0	1	1	0	1	1	0	1	1	0	1	1	10	10
chr2_128951904	UGGT1	1	1	0	1	1	0	1	1	0	1	1	0	1	1	10	10
chr5_40827107	RPL37	-1	-1	0	-1	-1	-1	-1	-1	0	-1	-1	0	0	-1	-10	10
chr2_128951723	UGGT1	1	1	0	1	1	0	1	1	0	1	1	0	1	1	10	10
chr1_184761202	FAM129A	-1	-1	0	0	0	0	-1	-1	0	-1	-1	-1	-1	-1	-9	9
chrX_123046417	XIAP	1	1	0	0	1	0	1	0	1	1	1	0	1	1	9	9
chr12_32897596	DNM1L	-1	-1	0	-1	0	-1	0	-1	0	-1	-1	-1	-1	0	-9	9
chr2_128952041	UGGT1	1	1	0	1	1	0	1	0	0	1	1	0	1	1	9	9
chr3_15113847	ZFYVE20	1	1	0	1	1	0	0	1	0	1	1	0	1	1	9	9
chr8_11700787	CTSB	1	1	0	0	1	0	1	0	1	1	1	0	1	1	9	9
chr20_35520977	SAMHD1	1	1	-1	1	0	0	1	1	0	1	1	1	1	1	9	9
chr1_9328242	H6PD	1	1	0	1	1	-1	1	0	1	1	1	0	1	1	9	9
chr17_65334802	PSMD12	1	1	0	0	1	0	1	0	0	1	1	1	1	1	9	9
chr2_128951859	UGGT1	1	1	0	1	1	0	0	1	0	1	1	0	1	1	9	9
chr1_179044180	FAM20B	1	1	0	1	1	0	1	0	0	1	1	0	1	1	9	9
chr5_40831275	RPL37	0	0	0	-1	0	-1	-1	-1	0	-1	-1	-1	-1	-1	-9	9
chr11_8707840	RPL27A	-1	-1	0	0	0	-1	-1	-1	0	-1	-1	-1	0	-1	-9	9
chrX_123046290	XIAP	1	1	0	1	1	0	0	0	1	1	1	0	1	1	9	9
chr20_43707776	STK4	1	1	0	1	1	0	0	0	1	1	1	0	1	1	9	9
chr1_184761288	FAM129A	0	-1	1	-1	0	-1	-1	-1	0	-1	-1	-1	-1	-1	-9	9
chr1_184761320	FAM129A	-1	-1	0	0	0	-1	0	-1	0	-1	-1	-1	-1	-1	-9	9
chr6_42856917	RPL7L1	1	1	0	1	1	0	1	0	0	1	1	0	1	1	9	9
chr1_160966353	F11R	1	1	0	1	1	-1	1	1	0	1	1	0	1	1	9	9
chr1_160966352	F11R	1	1	0	1	1	-1	1	1	0	1	1	0	1	1	9	9
chr8_98741163	MTDH	1	1	0	1	1	0	1	1	1	0	1	0	0	1	9	9
chr7_44842099	PPIA	1	1	0	1	1	0	1	0	0	1	1	0	1	1	9	9
chr8_30536151	GSR	1	1	0	1	1	-1	1	0	0	1	1	0	1	1	8	8
chr17_38439614	WIPF2	1	1	0	1	1	0	0	-1	0	1	1	1	1	1	8	8
chr4_57326186	PAICS	1	1	0	0	1	-1	1	0	1	1	1	0	1	1	8	8
chr1_36067925	PSMB2	1	1	0	1	1	-1	1	0	0	1	1	0	1	1	8	8
chr15_42859948	HAUS2	1	1	0	1	1	0	1	0	0	0	1	0	1	1	8	8
chr1_9328243	H6PD	1	1	0	1	1	-1	1	0	0	1	1	0	1	1	8	8
chr1_179042905	FAM20B	0	1	0	0	1	0	1	1	0	1	1	1	1	0	8	8
chr3_197612220	LRCH3	1	1	0	1	1	0	0	0	0	1	1	0	1	1	8	8
chr12_51325583	METTL7A	1	1	0	1	1	-1	1	0	0	1	1	0	1	1	8	8
chr5_115165632	ATG12	1	1	0	1	1	-1	1	0	0	1	1	0	1	1	8	8
chr3_48787684	PRKAR2A	1	1	0	1	1	0	0	0	0	1	1	0	1	1	8	8
chr5_40831353	RPL37	0	-1	0	-1	0	0	0	-1	0	-1	-1	-1	-1	-1	-8	8
chr14_75203040	FCF1	1	1	0	0	1	0	1	0	0	1	1	0	1	1	8	8
chr7_4809228	FOXK1	1	1	0	1	1	0	0	0	0	1	1	0	1	1	8	8
chr1_179042687	FAM20B	1	1	0	1	1	0	1	0	0	1	0	0	1	1	8	8
chr1_160966376	F11R	1	1	0	1	1	0	1	0	1	1	1	0	0	0	8	8
chr15_42861740	HAUS2	1	1	0	1	1	-1	1	0	0	1	1	0	1	1	8	8
chr1_145689491	RNF115	1	1	0	1	0	0	1	0	0	1	1	0	1	1	8	8
chr1_184762486	FAM129A	-1	0	0	0	0	-1	0	-1	0	-1	-1	-1	-1	-1	-8	8
chr8_98741972	MTDH	1	1	0	1	1	-1	1	0	0	1	1	0	1	1	8	8
chr1_28662057	MED18	0	1	0	1	1	0	1	0	1	1	1	0	1	0	8	8
chr7_17384774	AHR	1	1	0	1	1	0	1	0	0	1	1	0	0	1	8	8
chr7_17384777	AHR	1	1	0	0	1	0	1	0	0	1	1	0	1	1	8	8
chr1_220232011	BPNT1	1	1	0	1	1	-1	1	0	0	1	1	0	1	1	8	8
chr19_46052774	OPA3	1	1	0	0	1	0	0	0	1	1	1	0	1	1	8	8
chrX_123046159	XIAP	1	1	0	0	1	0	0	0	1	1	1	0	1	1	8	8
chr1_9331130	H6PD	1	1	0	1	1	0	1	0	0	1	1	0	0	1	8	8
chr1_28661576	MED18	1	1	0	1	1	-1	1	0	0	1	1	0	1	1	8	8
chr5_130539115	LYRM7	0	1	0	1	1	0	1	0	0	1	1	0	1	1	8	8
chr3_15113893	ZFYVE20	1	1	0	1	1	-1	1	0	0	1	1	0	1	1	8	8
chr6_150045928	NUP43	1	1	0	1	1	0	1	0	0	1	1	1	0	0	8	8
chr1_179044100	FAM20B	1	1	0	1	1	-1	1	0	0	1	1	0	1	1	8	8
chr1_160966299	F11R	0	1	-1	1	1	0	1	0	1	1	1	0	1	1	8	8
chrX_123047048	XIAP	1	1	0	1	1	-1	1	0	1	1	0	0	1	1	8	8
chr5_40827162	RPL37	0	-1	0	-1	-1	0	-1	-1	0	-1	-1	0	0	-1	-8	8
chr1_212989565	TATDN3	1	1	0	0	1	0	1	0	0	1	1	0	1	1	8	8
chr2_128951862	UGGT1	0	1	0	1	1	0	1	0	0	1	1	0	1	1	8	8
chr8_38829729	PLEKHA2	1	1	0	0	1	0	1	0	0	1	1	0	1	1	8	8
chr12_51324119	METTL7A	1	1	0	0	1	0	1	0	0	1	1	0	1	1	8	8
chrX_123046889	XIAP	1	1	0	1	1	-1	1	0	0	1	1	0	1	1	8	8
chr7_20177525	MACC1	1	1	-1	0	1	0	1	0	1	1	1	0	1	1	8	8
chr7_4809324	FOXK1	1	1	0	1	1	0	1	0	0	1	1	0	0	1	8	8
chr1_9331094	H6PD	0	1	0	1	1	0	1	0	0	1	1	0	1	1	8	8
chr1_36068196	PSMB2	0	1	0	1	1	0	1	0	0	1	1	0	1	1	8	8
chr5_115165731	ATG12	1	1	0	1	1	-1	1	0	1	1	1	0	1	0	8	8
chr1_19586501	MRTO4	1	1	0	1	1	-1	1	0	0	1	1	0	1	1	8	8
chr8_98740916	MTDH	0	1	0	0	1	0	1	0	1	1	1	0	1	1	8	8
chr20_43707709	STK4	1	1	0	0	1	-1	1	0	1	1	1	0	1	1	8	8
chr11_31452585	DNAJC24	1	1	0	1	0	0	1	0	0	1	1	0	1	1	8	8
chrX_123046720	XIAP	1	1	0	0	1	0	0	1	1	1	1	0	0	1	8	8
chr13_20247023	MPHOSPH8	1	1	0	0	1	0	0	0	1	1	1	0	1	1	8	8
chr1_28662199	MED18	1	1	0	1	1	-1	1	0	0	1	1	0	1	1	8	8
chr10_75008792	MRPS16	1	1	0	0	1	0	1	0	0	1	1	0	1	1	8	8
chr8_11700261	CTSB	1	1	0	0	1	0	1	0	0	1	1	0	1	1	8	8
chr2_128951689	UGGT1	1	1	0	1	1	0	1	0	0	0	1	0	1	1	8	8
chr7_17384730	AHR	1	1	0	0	1	-1	1	0	0	1	1	1	1	1	8	8
chr13_20246402	MPHOSPH8	1	1	0	1	1	0	1	0	0	0	1	0	1	1	8	8
chr5_115165591	ATG12	1	1	0	1	1	-1	1	0	0	1	1	0	1	1	8	8
chr19_57733463	ZNF264	1	1	0	0	1	0	0	1	0	1	1	0	1	1	8	8
chr13_21949055	ZDHHC20	1	1	0	1	1	0	0	0	0	1	1	0	1	1	8	8
chr5_115165563	ATG12	1	1	0	1	1	0	1	0	0	1	1	0	0	1	8	8
chr1_9328120	H6PD	0	1	0	1	1	0	1	0	0	1	1	0	1	1	8	8
chr1_160966351	F11R	1	1	0	1	1	-1	1	0	0	1	1	0	1	1	8	8
chr15_69699742	PAQR5	0	1	0	1	1	-1	1	0	1	1	1	0	1	1	8	8
chr20_3855844	MAVS	1	1	0	1	1	0	0	0	0	1	1	0	0	1	7	7
chr19_46053267	OPA3	1	1	0	1	1	0	0	0	0	1	1	0	0	1	7	7
chr13_20246546	MPHOSPH8	0	1	0	1	1	-1	1	0	1	0	1	0	1	1	7	7
chr3_48787042	PRKAR2A	1	1	0	1	1	0	0	0	0	1	1	0	1	0	7	7
chr20_32294119	PXMP4	1	1	0	0	1	-1	1	1	0	1	1	0	1	0	7	7
chr22_41995260	PPPDE2	1	1	0	0	1	-1	1	0	0	1	1	0	1	1	7	7
chr5_134236552	TXNDC15	1	1	0	0	1	1	1	0	0	1	1	0	0	0	7	7
chrX_123046306	XIAP	1	1	0	0	1	-1	0	0	1	1	1	0	1	1	7	7
chr10_75008817	MRPS16	1	1	0	0	1	-1	1	0	0	1	1	0	1	1	7	7
chr7_65619353	CRCP	1	1	0	0	1	-1	1	0	0	1	1	0	1	1	7	7
chr2_85546572	TGOLN2	1	1	0	0	1	0	0	0	0	1	1	0	1	1	7	7
chr5_40825945	RPL37	-1	0	0	-1	-1	0	-1	-1	0	-1	-1	0	0	0	-7	7
chr14_53109732	ERO1L	1	1	0	1	1	0	1	0	0	0	0	0	1	1	7	7
chr7_4809937	FOXK1	0	1	0	1	1	0	1	0	0	1	1	0	1	0	7	7
chr8_38830480	PLEKHA2	1	1	0	0	1	-1	1	0	0	1	1	0	1	1	7	7
chr2_217366644	RPL37A	1	1	0	0	1	0	1	0	0	1	0	0	1	1	7	7
chr19_57727625	ZNF264	1	1	0	0	1	0	1	0	0	1	1	0	0	1	7	7
chr12_124146095	GTF2H3	1	1	0	1	1	-1	0	0	0	1	1	0	1	1	7	7
chr11_68523468	CPT1A	1	1	0	1	1	-1	0	0	0	1	1	0	1	1	7	7
chr20_43706098	STK4	0	1	0	0	1	0	0	0	1	1	1	0	1	1	7	7
chr15_42860080	HAUS2	0	1	0	1	1	0	1	0	0	1	1	0	1	0	7	7
chr2_217366480	RPL37A	1	1	0	0	0	0	1	0	0	1	1	0	1	1	7	7
chr2_37429533	uc002rpx.1	1	1	0	1	1	0	1	0	0	1	0	0	1	0	7	7
chr3_197612393	LRCH3	1	1	0	1	0	0	0	0	0	1	1	0	1	1	7	7
chr14_75202698	FCF1	1	1	0	1	1	-1	1	0	0	1	0	0	1	1	7	7
chr16_50139562	HEATR3	1	1	0	1	1	0	0	0	0	1	1	0	1	0	7	7
chr12_51324122	METTL7A	1	1	-1	1	1	-1	1	0	0	1	1	0	1	1	7	7
chr2_128952115	UGGT1	1	1	0	0	1	0	1	0	0	1	1	0	1	0	7	7
chr1_53288870	ZYG11B	1	1	0	0	1	-1	1	1	0	1	1	0	0	1	7	7
chr1_179326908	SOAT1	1	1	0	0	1	0	0	0	0	1	1	0	1	1	7	7
chr2_99812817	MRPL30	1	1	0	1	1	-1	1	0	0	1	1	0	1	0	7	7
chrX_123047295	XIAP	1	1	-1	1	0	-1	1	0	1	1	1	0	1	1	7	7
chr7_17384395	AHR	1	1	0	0	1	-1	1	0	0	1	1	0	1	1	7	7
chr12_51324323	METTL7A	1	1	0	1	1	-1	1	0	0	1	0	0	1	1	7	7
chr6_42048167	TAF8	0	1	0	0	1	0	1	0	0	1	1	0	1	1	7	7
chrX_77083964	MAGT1	-1	-1	0	0	0	-1	0	-1	0	-1	-1	-1	-1	1	-7	7
chr3_169807508	PHC3	0	1	0	0	1	0	1	1	0	1	1	0	0	1	7	7
chrX_123045405	XIAP	1	1	-1	0	1	0	1	0	1	1	1	0	0	1	7	7
chrX_123047112	XIAP	1	1	0	1	0	-1	1	0	0	1	1	0	1	1	7	7
chr9_139335882	SEC16A	1	1	0	1	1	-1	1	0	0	1	1	-1	1	1	7	7
chr7_25159932	CYCS	1	1	0	0	1	0	0	0	1	1	0	0	1	1	7	7
chr22_36057284	APOL6	1	1	0	1	1	0	0	0	0	1	1	0	1	0	7	7
chr7_44841931	PPIA	0	1	0	1	1	-1	1	0	0	1	1	0	1	1	7	7
chr20_25428724	GINS1	1	1	0	0	1	0	0	1	0	1	1	0	1	0	7	7
chrX_123046757	XIAP	1	1	0	0	1	0	1	0	0	1	1	0	0	1	7	7
chr1_20978564	DDOST	-1	-1	0	0	0	-1	1	-1	0	-1	-1	-1	-1	0	-7	7
chr15_42859342	HAUS2	1	1	0	0	1	0	0	0	1	1	1	0	1	0	7	7
chr6_8014786	MUTED	1	0	0	0	1	0	1	0	0	1	1	0	1	1	7	7
chr2_201842569	FAM126B	0	1	0	0	1	0	1	0	0	1	1	0	1	1	7	7
chr12_51324258	METTL7A	1	1	0	1	1	-1	1	0	0	0	1	0	1	1	7	7
chr1_19543797	KIAA0090	0	1	0	1	1	0	0	0	0	1	1	0	1	1	7	7
chr7_17384437	AHR	1	1	0	0	1	-1	1	0	0	1	1	0	1	1	7	7
chr3_10192694	VHL	1	1	0	1	1	0	0	0	0	1	1	0	0	1	7	7
chr1_184761312	FAM129A	-1	0	0	0	0	-1	0	-1	0	-1	-1	-1	-1	0	-7	7
chr1_184762664	FAM129A	-1	0	0	0	0	-1	-1	0	0	-1	-1	0	-1	-1	-7	7
chr1_160966393	F11R	1	1	0	1	1	-1	1	0	0	1	1	0	0	1	7	7
chr12_51325311	METTL7A	1	1	0	1	1	0	1	0	0	0	1	0	0	1	7	7
chr1_226172322	C1orf55	0	1	0	1	0	0	1	0	1	1	1	0	1	0	7	7
chr7_4809951	FOXK1	1	1	0	1	1	0	1	0	0	1	1	0	0	0	7	7
chr19_7087431	ZNF557	1	1	0	0	1	0	0	0	0	1	1	0	1	1	7	7
chr1_9331227	H6PD	0	1	0	1	1	0	1	0	0	1	1	0	1	0	7	7
chr2_128952103	UGGT1	0	1	0	1	1	0	1	0	0	1	1	0	1	0	7	7
chr8_11700305	CTSB	1	1	0	0	1	-1	1	0	0	1	1	0	1	1	7	7
chr10_75009842	MRPS16	1	1	0	1	1	-1	0	0	0	1	1	0	1	1	7	7
chr4_17803533	DCAF16	-1	-1	0	0	0	-1	0	-1	0	-1	-1	-1	0	0	-7	7
chr19_58638175	ZNF329	1	1	0	0	1	0	1	0	0	1	1	0	0	1	7	7
chr2_208619377	CCNYL1	1	1	0	1	1	-1	0	0	0	1	1	0	1	1	7	7
chrX_54591448	GNL3L	0	1	0	1	1	-1	1	0	1	1	1	0	0	1	7	7
chr1_9161012	GPR157	1	1	0	0	1	0	0	0	1	1	1	0	1	0	7	7
chr7_17384440	AHR	1	1	0	0	1	-1	1	0	0	1	1	0	1	1	7	7
chr4_17802889	DCAF16	1	1	0	0	1	-1	1	0	0	1	1	0	1	1	7	7
chr5_150647737	GM2A	1	1	0	1	1	0	1	0	0	0	0	0	1	1	7	7
chr6_44417136	CDC5L	1	1	0	1	1	-1	0	1	0	1	1	0	1	0	7	7
chr7_65618254	CRCP	0	1	0	0	1	0	1	0	0	1	1	0	1	1	7	7
chr20_32292164	PXMP4	0	1	0	0	1	0	1	0	1	1	1	0	0	1	7	7
chr2_86731689	RNF103-VPS24	0	-1	0	0	0	0	-1	-1	0	-1	-1	0	-1	-1	-7	7
chr1_19586455	MRTO4	1	1	0	0	1	-1	1	0	0	1	1	0	1	1	7	7
chr22_36662872	APOL1	1	1	0	1	1	-1	1	0	0	1	1	0	1	0	7	7
chr20_3854163	MAVS	0	1	0	1	1	0	0	0	0	1	1	0	1	1	7	7
chr3_156258205	SSR3	0	1	0	1	1	0	1	1	0	1	1	-1	0	1	7	7
chr2_128951026	UGGT1	1	1	0	1	1	-1	0	0	0	1	1	0	1	1	7	7
chr14_75202669	FCF1	1	1	0	1	1	-1	1	1	0	1	1	0	0	0	7	7
chr1_89648257	GBP4	-1	0	0	0	0	-1	-1	-1	0	-1	-1	0	0	-1	-7	7
chrX_54591190	GNL3L	1	1	0	0	1	0	1	0	0	1	1	0	0	1	7	7
chr1_9331254	H6PD	0	1	0	1	1	0	1	0	0	1	1	0	1	0	7	7
chr4_17802890	DCAF16	1	1	0	0	1	-1	0	0	1	1	1	0	1	1	7	7
chr10_75008955	MRPS16	1	1	0	1	1	-1	0	0	0	1	1	0	1	1	7	7
chr8_98741417	MTDH	1	1	-1	1	1	-1	1	0	0	1	1	0	1	1	7	7
chrX_54589106	GNL3L	0	1	0	1	1	0	1	0	0	1	1	0	0	1	7	7
chr12_51324386	METTL7A	1	1	0	0	0	0	1	0	1	0	1	1	1	0	7	7
chr3_197612430	LRCH3	1	1	0	0	1	0	0	0	0	1	1	0	1	1	7	7
chr2_37429526	uc002rpx.1	1	1	0	0	1	0	0	0	0	1	1	0	1	1	7	7
chr2_128951980	UGGT1	1	1	0	1	1	0	1	0	0	1	0	0	0	1	7	7
chr17_35877106	SYNRG	1	1	0	0	1	0	0	0	0	1	1	0	1	1	7	7
chr7_156762705	NOM1	1	1	0	0	1	0	0	0	0	1	1	0	1	1	7	7
chr5_149363219	SLC26A2	1	1	0	0	1	1	1	0	0	0	1	0	1	0	7	7
chr12_51325545	METTL7A	1	1	0	0	1	-1	1	0	0	1	1	0	1	1	7	7
chr3_48787562	PRKAR2A	1	1	0	1	1	0	1	0	0	1	1	0	0	0	7	7
chr3_44790759	KIAA1143	1	1	-1	1	1	-1	1	0	1	1	1	-1	1	1	7	7
chrX_123046772	XIAP	1	1	0	0	1	0	0	0	0	1	1	0	1	1	7	7
chr9_139335623	SEC16A	1	1	0	0	1	-1	0	0	1	1	1	0	1	1	7	7
chr15_90626638	IDH2	-1	-1	0	0	0	-1	0	-1	1	-1	-1	-1	-1	0	-7	7
chr8_38830536	PLEKHA2	1	1	0	0	1	0	1	0	0	1	1	0	1	0	7	7
chr2_191798786	uc002use.2	1	1	0	0	1	0	0	0	1	1	1	0	0	1	7	7
chr5_125962220	PHAX	1	1	0	1	1	-1	0	0	0	1	1	0	1	1	7	7
chr10_101992194	CWF19L1	0	1	0	0	1	0	1	0	1	1	1	-1	1	1	7	7
chr16_81064082	CENPN	0	1	0	0	1	0	1	0	1	1	0	0	1	1	7	7
chr19_16661291	SLC35E1	1	1	-1	0	1	0	1	0	0	1	1	0	1	1	7	7
chrX_123045381	XIAP	0	1	0	1	1	0	0	0	0	1	1	0	1	1	7	7
chr22_36662395	APOL1	1	1	1	0	1	0	0	0	0	1	1	0	1	0	7	7
chr3_57612933	FAM116A	1	1	0	0	1	0	0	0	0	1	1	0	1	1	7	7
chr19_58638293	ZNF329	1	1	0	1	1	0	0	1	0	1	1	0	0	0	7	7
chr6_42047324	TAF8	0	1	0	1	1	-1	0	0	1	1	1	0	1	1	7	7
chr12_51325238	METTL7A	1	1	0	1	1	-1	1	0	0	0	1	0	1	1	7	7
chr1_89649419	GBP4	0	-1	0	-1	0	0	-1	-1	0	-1	-1	0	0	-1	-7	7
chr3_15114493	ZFYVE20	1	1	0	1	1	0	0	0	0	1	1	0	1	0	7	7
chr1_184762568	FAM129A	-1	0	0	0	0	0	-1	-1	0	-1	-1	-1	-1	0	-7	7
chr3_48786991	PRKAR2A	1	1	-1	1	1	-1	0	0	1	1	1	0	1	1	7	7
chr2_37431604	AC007390.5	1	1	0	1	1	0	0	0	0	1	1	0	0	1	7	7
chrX_123046338	XIAP	1	1	0	1	1	0	-1	0	1	1	1	0	0	1	7	7
chr5_133738185	CDKN2AIPNL	1	1	0	0	1	0	1	0	0	1	1	0	0	1	7	7
chr1_179044196	FAM20B	1	1	0	1	1	0	1	0	0	1	0	0	1	0	7	7
chr2_128952007	UGGT1	1	1	0	1	1	0	0	0	0	1	1	0	0	1	7	7
chr2_128952006	UGGT1	1	1	0	1	1	0	0	0	0	1	1	0	0	1	7	7
chr9_139335597	SEC16A	0	1	0	0	1	0	1	0	0	1	1	0	1	1	7	7
chr2_61277775	PEX13	1	1	0	0	1	0	1	0	0	1	1	0	0	1	7	7
chr2_37431681	AC007390.5	1	1	0	1	1	0	0	0	0	1	1	0	1	0	7	7
chr2_37431680	AC007390.5	1	1	0	1	1	0	0	0	0	1	1	0	1	0	7	7
chr7_17384832	AHR	1	1	0	0	1	-1	1	0	0	1	1	0	1	1	7	7
chr1_179044092	FAM20B	1	1	0	1	1	0	0	0	0	1	1	0	1	0	7	7
chr8_38830496	PLEKHA2	1	1	0	0	1	0	1	0	0	1	1	0	1	0	7	7
chr2_20450819	PUM2	1	1	0	1	1	0	1	0	0	0	0	0	1	1	7	7
chr17_73939141	ACOX1	1	1	0	1	1	-1	0	0	0	1	1	0	1	1	7	7
chr1_179044110	FAM20B	1	1	0	1	1	-1	1	0	0	0	1	0	1	1	7	7
chr4_153898353	FHDC1	0	1	0	1	1	-1	1	0	0	1	1	0	1	1	7	7
chr13_21949107	ZDHHC20	1	1	0	1	1	-1	1	0	0	1	0	0	1	1	7	7
chr22_36662696	APOL1	1	1	0	1	1	-1	1	0	0	1	1	1	0	0	7	7
chr22_36662697	APOL1	1	1	0	1	1	-1	1	0	0	1	1	0	1	0	7	7
chr2_128952084	UGGT1	1	1	0	1	1	0	1	0	0	0	0	0	1	1	7	7
chrX_123046905	XIAP	1	1	0	1	1	0	1	0	0	0	0	0	1	1	7	7
chr17_65334967	PSMD12	1	1	0	0	1	0	0	0	0	1	1	0	1	1	7	7
chr12_133298053	PGAM5	1	1	0	1	1	-1	1	0	1	1	0	0	1	0	7	7
chr12_133298059	PGAM5	1	1	0	0	1	0	0	0	1	1	1	0	1	0	7	7
chr20_25428308	GINS1	1	1	-1	1	1	0	0	0	0	1	1	0	1	1	7	7
chr15_42861757	HAUS2	0	1	0	1	1	0	0	0	0	1	1	0	1	1	7	7
chr6_149912249	C6orf72	-1	-1	0	-1	-1	0	1	-1	0	-1	-1	0	-1	0	-7	7
chr17_419172	VPS53	0	1	0	1	1	0	1	0	0	1	1	0	0	1	7	7
chr17_419173	VPS53	1	1	0	1	1	0	0	0	0	1	1	0	0	1	7	7
chrX_118672464	CXorf56	-1	-1	0	0	-1	-1	0	0	0	-1	-1	0	-1	0	-7	7
chr12_51324085	METTL7A	1	1	0	0	1	-1	0	0	1	1	1	0	1	1	7	7
chr8_1730491	CLN8	1	1	0	1	1	0	1	0	0	1	1	0	0	0	7	7
chr20_3853956	MAVS	0	1	0	0	1	0	1	1	0	1	1	0	1	0	7	7
chr20_3851621	MAVS	0	1	0	0	1	0	1	0	0	1	1	0	1	1	7	7
chr1_9331176	H6PD	0	1	0	0	1	0	1	0	0	1	1	0	1	1	7	7
chr4_165998958	TMEM192	0	1	0	0	1	0	1	0	0	1	1	0	1	1	7	7
chr5_79923311	DHFR	-1	-1	0	-1	0	-1	0	0	0	-1	-1	-1	-1	1	-7	7
chr2_208619491	CCNYL1	1	1	0	1	1	0	0	0	0	1	1	-1	1	1	7	7
chr2_128951910	UGGT1	1	1	0	0	1	0	1	0	0	1	1	0	0	1	7	7
chr4_177252238	SPCS3	1	1	0	1	1	-1	1	0	0	1	0	0	1	1	7	7
chrX_100265391	TRMT2B	1	1	0	1	1	-1	0	0	0	1	1	0	1	1	7	7
chr3_48787625	PRKAR2A	1	1	0	1	1	0	0	0	0	1	1	0	1	0	7	7
chr13_20246518	MPHOSPH8	0	1	0	0	1	0	1	0	0	1	1	0	1	1	7	7
chr14_55834296	ATG14	1	1	0	0	1	0	1	1	0	0	1	0	0	1	7	7
chr6_90344222	LYRM2	1	1	0	0	1	-1	1	0	0	1	1	0	1	1	7	7
chr3_156258273	SSR3	1	1	0	0	1	0	0	0	0	1	1	0	1	1	7	7
chrX_48927221	CCDC120	0	1	0	0	1	1	1	0	0	1	0	0	1	1	7	7
chr19_58418455	ZNF417	1	1	0	1	0	0	0	0	0	1	1	0	1	1	7	7
chr12_51325537	METTL7A	1	1	0	1	1	-1	1	0	0	0	1	0	1	1	7	7
chr6_90344640	LYRM2	1	1	0	0	1	-1	1	0	0	1	1	0	1	1	7	7
chr15_42861605	HAUS2	1	1	0	1	1	0	0	0	0	1	1	0	0	1	7	7
chr19_57732080	ZNF264	1	1	0	1	1	0	0	0	0	1	1	0	1	0	7	7
chr2_128951941	UGGT1	0	1	0	1	1	0	1	0	0	1	1	0	1	0	7	7
chr7_44917158	PURB	1	1	0	0	1	0	1	0	0	1	1	0	1	0	7	7
chr4_153898454	FHDC1	1	1	-1	1	1	-1	1	0	0	1	1	0	1	1	7	7
chr1_179044242	FAM20B	1	1	0	0	1	-1	1	0	0	1	1	0	1	1	7	7
chr15_42861579	HAUS2	1	1	0	0	1	0	1	0	0	1	1	0	0	1	7	7
chr2_128952024	UGGT1	1	1	0	1	1	0	0	0	0	1	1	0	0	1	7	7
chr2_128952021	UGGT1	1	1	0	1	1	0	0	0	0	1	1	0	1	0	7	7
chr14_75202315	FCF1	-1	-1	0	0	0	-1	1	-1	0	-1	-1	-1	-1	0	-7	7
chr12_121139524	MLEC	0	1	0	0	1	0	1	0	1	1	0	0	1	1	7	7
chrX_54589141	GNL3L	0	1	0	0	1	0	1	0	0	1	1	0	1	0	6	6
chr3_169806736	PHC3	0	1	0	0	0	0	1	1	0	1	1	0	0	1	6	6
chr2_202151362	CASP8	0	1	0	0	1	0	1	0	0	1	1	0	1	0	6	6
chr1_36067784	PSMB2	1	1	0	1	1	-1	1	0	0	0	0	0	1	1	6	6
chr8_1730330	CLN8	0	1	0	0	1	0	1	1	0	0	1	0	0	1	6	6
chr1_9161294	GPR157	1	1	0	1	1	-1	0	0	0	1	1	0	0	1	6	6
chr4_17802965	DCAF16	-1	-1	0	0	0	-1	0	-1	0	-1	-1	0	-1	1	-6	6
chr3_10193475	VHL	1	1	0	0	1	0	0	0	0	1	0	0	1	1	6	6
chr5_134236712	TXNDC15	1	1	0	1	1	-1	1	0	0	0	0	0	1	1	6	6
chr5_125961447	PHAX	1	1	0	1	1	-1	0	0	0	1	0	0	1	1	6	6
chr1_10517527	DFFA	1	1	0	1	1	-1	0	0	1	0	0	0	1	1	6	6
chr8_11700310	CTSB	1	1	0	1	1	-1	1	0	0	0	0	0	1	1	6	6
chr20_43707736	STK4	1	1	0	0	0	0	1	0	0	1	1	0	0	1	6	6
chr19_39359028	RINL	0	1	0	1	1	-1	1	0	0	0	1	0	1	1	6	6
chr7_4810042	FOXK1	1	1	0	0	1	0	0	0	1	1	0	0	1	0	6	6
chr1_53289686	ZYG11B	1	1	0	0	1	-1	1	0	0	1	1	0	0	1	6	6
chr3_141668720	TFDP2	0	1	0	1	1	-1	0	0	0	1	1	0	1	1	6	6
chr11_108237738	ATM	1	1	0	0	1	0	0	0	0	0	1	0	1	1	6	6
chr8_30536583	GSR	0	1	0	1	1	-1	1	0	0	1	0	0	1	1	6	6
chr6_42856937	RPL7L1	0	1	0	0	1	0	1	0	0	1	0	0	1	1	6	6
chr3_10192704	VHL	1	1	0	1	1	0	0	0	0	0	0	0	1	1	6	6
chr2_37429733	uc002rpx.1	1	1	0	0	1	0	0	0	0	0	1	1	0	1	6	6
chr1_28661656	MED18	1	1	0	1	1	-1	0	-1	0	1	1	0	1	1	6	6
chr6_147890282	SAMD5	0	1	0	1	1	0	0	0	0	0	1	0	1	1	6	6
chr17_73940440	ACOX1	1	1	0	0	1	0	0	0	0	1	0	0	1	1	6	6
chr2_128951123	UGGT1	1	1	0	1	1	0	1	0	0	0	1	0	0	0	6	6
chr6_42045890	TAF8	0	1	0	1	1	0	0	-1	1	1	1	0	1	0	6	6
chr12_51325280	METTL7A	1	1	0	1	1	-1	1	-1	0	0	0	1	1	1	6	6
chr10_75008815	MRPS16	1	1	0	1	1	-1	0	-1	0	1	1	0	1	1	6	6
chr1_28825673	PHACTR4	1	1	0	1	0	-1	1	0	0	1	1	0	1	0	6	6
chr6_18129043	TPMT	1	1	0	0	1	0	-1	-1	1	1	1	0	1	1	6	6
chr19_9761381	ZNF562	1	1	0	0	1	0	0	0	0	1	1	0	1	0	6	6
chr2_224620295	AP1S3	0	1	0	1	1	0	1	0	0	0	0	0	1	1	6	6
chr11_77780072	NDUFC2	1	1	0	0	1	-1	1	0	1	0	0	0	1	1	6	6
chr2_128951095	UGGT1	1	1	-1	1	1	-1	0	0	0	1	1	0	1	1	6	6
chr2_128951094	UGGT1	0	1	0	1	1	-1	0	0	0	1	1	0	1	1	6	6
chr22_36057355	APOL6	0	1	0	1	1	0	1	0	0	0	0	0	1	1	6	6
chr19_53383592	ZNF320	1	1	0	0	1	0	0	0	0	1	1	0	1	0	6	6
chr2_208619531	CCNYL1	0	1	0	0	1	0	1	0	0	1	1	0	1	0	6	6
chr10_75008965	MRPS16	1	1	0	0	1	-1	0	0	0	1	1	0	1	1	6	6
chr17_418564	VPS53	0	1	0	0	1	0	1	1	0	1	0	0	0	1	6	6
chr11_16777983	C11orf58	1	1	0	0	1	0	0	0	0	1	1	0	0	1	6	6
chr2_32535287	YIPF4	1	1	0	1	1	0	1	0	0	0	0	0	0	1	6	6
chr1_28825909	PHACTR4	0	1	0	1	1	0	0	0	0	0	0	1	1	1	6	6
chr8_38829453	PLEKHA2	1	1	0	0	1	0	0	0	0	1	1	0	1	0	6	6
chr1_204521392	MDM4	0	-1	0	-1	-1	0	0	0	0	-1	-1	0	-1	0	-6	6
chr1_160966373	F11R	1	1	0	1	0	0	1	0	0	1	1	0	0	0	6	6
chr6_42045888	TAF8	0	1	0	1	1	0	0	0	0	1	1	0	1	0	6	6
chr4_57326875	PAICS	1	1	0	0	1	-1	1	0	0	1	1	-1	1	1	6	6
chr2_128950857	UGGT1	1	1	0	1	1	-1	1	0	0	0	0	0	1	1	6	6
chr16_50139563	HEATR3	1	1	0	1	1	0	0	0	0	0	0	0	1	1	6	6
chr12_133299002	PGAM5	1	0	0	1	1	0	0	0	1	0	1	0	1	0	6	6
chr7_17384298	AHR	1	1	0	0	1	0	1	0	0	0	1	0	0	1	6	6
chr19_57728922	ZNF264	1	1	0	0	1	0	0	0	0	0	1	0	1	1	6	6
chr1_109475741	uc010ove.1	0	1	0	1	1	1	0	0	1	1	1	-1	0	0	6	6
chrX_123046374	XIAP	1	1	0	0	1	0	0	0	0	1	1	0	0	1	6	6
chrX_2824474	ARSD	1	1	0	0	1	-1	1	0	1	0	0	0	1	1	6	6
chr14_53109823	ERO1L	0	1	0	1	1	0	1	0	0	1	0	0	1	0	6	6
chr10_75008841	MRPS16	1	1	0	1	1	-1	1	0	-1	1	1	-1	1	1	6	6
chr12_51324506	METTL7A	1	1	0	1	1	-1	1	0	0	-1	0	1	1	1	6	6
chr14_75203097	FCF1	1	1	0	0	1	-1	1	0	0	0	1	0	1	1	6	6
chr1_149913513	OTUD7B	1	1	0	0	1	-1	0	0	0	1	1	0	1	1	6	6
chr8_146200315	uc003zew.3	-1	-1	0	0	0	-1	0	-1	0	-1	-1	0	-1	1	-6	6
chr11_8707908	RPL27A	0	-1	0	0	0	-1	0	-1	0	-1	0	-1	0	-1	-6	6
chrX_118672672	CXorf56	0	1	0	0	1	0	1	0	0	1	1	0	0	1	6	6
chr2_37431563	AC007390.5	1	1	0	0	1	0	0	0	0	1	1	0	1	0	6	6
chr12_32897597	DNM1L	0	-1	0	-1	0	-1	0	0	0	-1	-1	0	-1	0	-6	6
chr12_51325622	METTL7A	1	1	0	0	1	0	1	0	0	0	0	0	1	1	6	6
chr12_133346736	GOLGA3	0	1	0	1	1	0	1	0	0	0	1	0	0	1	6	6
chr14_75202950	FCF1	0	1	0	1	1	-1	1	0	0	1	1	0	0	1	6	6
chr16_11928924	RSL1D1	0	1	0	1	1	0	1	0	1	0	0	0	0	1	6	6
chr16_70406878	DDX19A	-1	-1	0	0	0	-1	1	-1	0	-1	-1	-1	-1	1	-6	6
chr17_46025078	PNPO	0	1	0	0	1	0	1	0	1	1	1	0	0	0	6	6
chr20_3854106	MAVS	1	1	-1	0	1	0	1	0	0	1	1	0	1	0	6	6
chr19_57732061	ZNF264	1	0	0	0	1	0	0	0	0	1	1	1	1	0	6	6
chr8_30536450	GSR	1	1	0	1	1	-1	1	-1	1	1	0	-1	1	1	6	6
chr6_150045957	NUP43	0	1	0	0	1	0	1	0	0	1	1	0	1	0	6	6
chr10_75010018	MRPS16	1	1	0	0	1	0	0	0	0	1	1	0	1	0	6	6
chr14_75202645	FCF1	1	1	0	0	1	0	1	0	0	1	1	0	0	0	6	6
chr17_1368195	MYO1C	-1	-1	0	0	0	0	0	-1	0	-1	-1	0	-1	0	-6	6
chr4_153898316	FHDC1	0	1	0	0	1	0	1	0	0	1	1	0	0	1	6	6
chr1_160967890	F11R	1	1	0	1	0	-1	1	1	0	0	1	0	1	0	6	6
chr2_201842323	FAM126B	0	1	0	0	0	0	1	0	0	1	1	0	1	1	6	6
chr6_43583644	POLH	0	1	0	1	1	-1	1	0	0	0	1	0	1	1	6	6
chr8_11701337	CTSB	0	1	0	1	1	-1	1	0	0	1	1	0	0	1	6	6
chr7_102178675	POLR2J3	-1	-1	0	0	0	-1	0	-1	0	-1	-1	0	-1	1	-6	6
chr2_202152106	CASP8	0	1	0	0	0	0	1	0	0	1	1	0	1	1	6	6
chr1_89649487	GBP4	0	0	0	0	0	-1	-1	-1	-1	-1	-1	0	0	0	-6	6
chr4_139966877	CCRN4L	1	1	0	1	1	0	0	0	0	1	1	0	0	0	6	6
chr1_160966344	F11R	0	1	0	0	1	0	1	0	0	1	1	0	0	1	6	6
chr6_42856176	RPL7L1	1	1	0	1	1	-1	1	0	-1	1	0	0	1	1	6	6
chr5_34906738	RAD1	1	1	0	0	1	0	0	0	0	1	1	0	0	1	6	6
chr13_50588364	TRIM13	0	1	0	1	1	0	0	0	0	1	1	0	1	0	6	6
chr5_96110544	ERAP1	0	1	0	1	1	-1	1	0	1	0	0	0	1	1	6	6
chr1_9163502	GPR157	1	1	0	0	1	0	0	0	0	1	1	0	1	0	6	6
chr1_1404991	ATAD3C	0	1	0	0	1	0	0	0	1	1	0	1	0	1	6	6
chr7_4809334	FOXK1	0	1	-1	1	1	0	0	0	0	1	1	1	0	1	6	6
chr1_184761219	FAM129A	-1	0	0	0	0	-1	-1	0	0	-1	-1	-1	0	0	-6	6
chr10_75008876	MRPS16	0	1	0	0	1	-1	1	0	0	1	1	0	1	1	6	6
chrX_123046758	XIAP	1	1	0	0	1	0	0	0	0	1	1	0	0	1	6	6
chr1_19543457	KIAA0090	1	1	0	1	1	0	1	-1	0	0	1	0	0	1	6	6
chr12_133298019	PGAM5	1	1	0	0	1	-1	0	0	1	1	1	0	1	0	6	6
chrX_54593293	GNL3L	0	-1	0	0	0	-1	0	-1	0	-1	-1	0	-1	0	-6	6
chr2_61277255	PEX13	1	1	0	0	1	0	0	0	0	1	1	0	1	0	6	6
chr20_3855847	MAVS	1	1	0	0	1	0	1	0	0	0	0	0	1	1	6	6
chr20_3856006	MAVS	0	1	0	0	1	0	0	0	0	1	1	0	1	1	6	6
chr3_45722467	LIMD1	-1	0	0	0	0	-1	0	0	-1	-1	-1	0	-1	0	-6	6
chr15_42861617	HAUS2	0	1	0	1	1	0	0	0	0	1	1	0	0	1	6	6
chr4_124239811	SPATA5	0	1	0	0	1	0	1	0	0	0	1	0	1	1	6	6
chr7_17384882	AHR	1	1	0	0	1	-1	0	0	0	1	1	0	1	1	6	6
chr3_141666430	TFDP2	1	1	0	1	1	0	0	0	0	0	1	0	0	1	6	6
chr1_19543349	KIAA0090	1	1	0	0	1	0	0	0	0	0	1	0	1	1	6	6
chr15_81268275	MESDC2	0	1	0	1	1	-1	1	0	0	1	1	-1	1	1	6	6
chr5_37290413	NUP155	1	1	0	1	1	0	1	0	0	0	0	0	1	0	6	6
chr19_9761586	ZNF562	0	1	0	0	1	0	0	0	1	1	1	0	1	0	6	6
chr2_223424363	SGPP2	0	1	-1	1	0	0	1	0	0	1	1	0	1	1	6	6
chr22_18572730	PEX26	1	1	0	1	1	-1	1	-1	0	1	1	0	1	0	6	6
chr2_208620129	CCNYL1	0	1	0	1	1	0	1	0	0	1	0	0	1	0	6	6
chr12_133346555	GOLGA3	0	1	0	0	1	0	1	0	0	1	1	0	1	0	6	6
chr6_150046545	NUP43	0	1	0	1	1	0	1	0	0	0	0	0	1	1	6	6
chr15_65441777	CLPX	1	1	0	0	1	0	-1	0	0	1	1	0	1	1	6	6
chr5_68576808	CCDC125	1	1	0	0	1	0	0	0	1	1	0	0	1	0	6	6
chr5_40831181	RPL37	-1	-1	1	-1	0	0	-1	-1	0	-1	-1	0	0	0	-6	6
chr1_9331075	H6PD	1	1	0	0	0	-1	1	0	0	1	1	0	1	1	6	6
chr6_150045929	NUP43	1	1	0	0	1	-1	1	0	0	1	1	1	0	0	6	6
chr13_21949110	ZDHHC20	1	1	0	0	1	0	1	0	0	0	0	0	1	1	6	6
chr6_74304013	SLC17A5	1	1	0	1	1	-1	1	-1	1	1	0	-1	1	1	6	6
chr17_37412054	FBXL20	1	1	0	1	1	0	0	0	0	0	0	0	1	1	6	6
chr1_6582527	NOL9	1	1	0	0	1	0	0	0	0	1	1	0	0	1	6	6
chr12_64844168	XPOT	0	-1	0	0	0	-1	0	-1	0	-1	-1	-1	0	0	-6	6
chr3_15114359	ZFYVE20	1	1	0	0	1	0	0	0	0	1	1	0	0	1	6	6
chr6_150046350	NUP43	1	1	0	1	0	-1	1	0	0	0	1	0	1	1	6	6
chr10_75009844	MRPS16	1	1	0	0	1	-1	0	0	0	1	1	0	1	1	6	6
chr8_98741155	MTDH	0	1	0	1	1	0	0	1	0	0	0	0	1	1	6	6
chr16_66923452	PDP2	0	1	0	1	1	0	0	0	0	0	1	0	1	1	6	6
chr8_98741908	MTDH	0	1	0	0	1	0	0	0	1	1	1	0	0	1	6	6
chr12_120899168	GATC	1	1	0	0	1	-1	1	0	1	1	1	-1	0	1	6	6
chr6_32973631	uc003ocr.2	1	1	0	0	1	0	1	0	0	1	1	0	0	0	6	6
chr1_184762507	FAM129A	-1	0	1	0	0	-1	0	-1	0	-1	-1	-1	-1	0	-6	6
chr17_37005835	RPL23	0	1	0	0	1	-1	1	0	0	1	1	0	1	1	6	6
chr1_9161011	GPR157	1	1	0	1	1	-1	0	0	1	0	0	0	1	1	6	6
chr19_9761462	ZNF562	1	1	0	1	1	0	0	0	0	1	1	0	0	0	6	6
chr2_99813020	MRPL30	1	1	0	0	1	-1	1	0	0	0	1	0	1	1	6	6
chr6_71298608	C6orf57	1	1	0	0	1	0	0	0	0	1	1	0	0	1	6	6
chr19_58268385	ZNF776	1	1	0	1	1	-1	0	0	0	1	0	0	1	1	6	6
chr8_42884422	HOOK3	0	1	0	0	1	1	0	0	0	1	1	0	0	1	6	6
chr6_150045750	NUP43	0	1	0	0	1	0	1	0	0	1	0	0	1	1	6	6
chr3_57613152	FAM116A	1	1	0	0	1	0	0	0	0	1	1	0	1	0	6	6
chr6_33269229	uc003odx.1	0	1	0	0	1	0	1	0	0	1	0	1	0	1	6	6
chr2_208619462	CCNYL1	0	1	0	1	1	0	0	0	0	1	1	-1	1	1	6	6
chr12_133297956	PGAM5	1	1	0	1	1	-1	0	0	0	1	0	0	1	1	6	6
chr4_57327102	PAICS	-1	-1	0	0	0	0	0	0	0	-1	-1	-1	-1	0	-6	6
chr6_32973086	uc003ocr.2	0	1	0	0	1	0	1	0	0	1	1	0	1	0	6	6
chr22_36662871	APOL1	1	1	0	1	1	-1	1	0	-1	1	1	0	1	0	6	6
chr8_98739048	MTDH	1	1	0	1	1	-1	0	0	0	1	1	0	1	0	6	6
chr8_98739047	MTDH	0	1	0	0	1	0	0	0	0	1	1	0	1	1	6	6
chr8_11700213	CTSB	0	1	0	0	1	-1	1	0	0	1	1	0	1	1	6	6
chr19_57727599	ZNF264	0	1	0	0	0	0	1	0	1	0	1	0	1	1	6	6
chr14_75202705	FCF1	1	1	0	1	0	-1	1	1	0	1	0	0	1	0	6	6
chr13_21948456	ZDHHC20	0	1	0	0	1	0	1	0	0	1	0	0	1	1	6	6
chrX_48436419	RBM3	-1	-1	1	0	0	-1	0	0	0	-1	-1	-1	-1	0	-6	6
chr14_53243554	GNPNAT1	1	1	0	1	1	-1	0	0	0	1	0	0	1	1	6	6
chr10_75009921	MRPS16	1	1	0	1	1	-1	0	-1	0	1	1	0	1	1	6	6
chr3_57613053	FAM116A	1	1	0	0	1	0	1	0	0	1	1	0	0	0	6	6
chr19_57733526	ZNF264	1	1	0	1	1	0	0	0	0	0	1	0	0	1	6	6
chr2_128952704	UGGT1	0	1	0	0	1	0	1	0	0	0	1	0	1	1	6	6
chr6_150046485	NUP43	1	1	0	1	1	-1	1	0	0	0	0	0	1	1	6	6
chr8_48890114	MCM4	1	1	-1	0	1	0	1	0	1	0	0	0	1	1	6	6
chr12_51324384	METTL7A	0	1	0	1	1	0	1	0	1	0	0	0	1	0	6	6
chrX_77083617	MAGT1	1	1	0	1	1	-1	1	0	0	0	0	0	1	1	6	6
chr2_217366499	RPL37A	1	1	0	0	1	-1	1	0	0	0	1	0	1	1	6	6
chr16_81064373	CENPN	1	1	0	0	1	0	0	0	1	1	1	0	0	0	6	6
chr1_9331024	H6PD	0	1	0	0	1	0	0	0	1	1	1	0	0	1	6	6
chr3_15114421	ZFYVE20	0	1	0	0	1	0	1	0	0	1	1	0	1	0	6	6
chr8_98741955	MTDH	1	1	0	0	1	-1	1	0	1	1	0	0	0	1	6	6
chr2_99812903	MRPL30	-1	-1	0	0	0	-1	1	-1	0	-1	-1	-1	-1	1	-6	6
chr16_50139515	HEATR3	1	1	0	0	1	-1	1	0	0	1	1	0	0	1	6	6
chr12_69237004	MDM2	1	1	0	0	1	0	0	0	0	1	1	0	0	1	6	6
chrX_2824303	ARSD	0	1	0	0	1	0	1	1	0	1	0	0	0	1	6	6
chr1_38327316	INPP5B	0	1	0	0	1	0	0	1	0	1	1	0	0	1	6	6
chr20_3851263	MAVS	0	1	0	0	1	0	0	0	0	1	1	0	1	1	6	6
chr8_30536544	GSR	1	1	-1	1	0	-1	1	0	1	1	0	0	1	1	6	6
chr12_133297904	PGAM5	1	1	0	0	1	0	1	0	0	0	0	0	1	1	6	6
chr6_42854681	RPL7L1	0	1	0	1	1	0	0	0	0	1	1	0	1	0	6	6
chr3_197612267	LRCH3	1	1	0	1	1	0	0	0	0	0	1	0	0	1	6	6
chr3_197612268	LRCH3	1	1	0	1	0	0	0	0	0	1	1	0	0	1	6	6
chr19_58638172	ZNF329	1	1	0	0	1	0	1	0	0	1	0	0	0	1	6	6
chr6_7283578	SSR1	0	1	0	1	1	0	1	0	0	1	0	0	1	0	6	6
chr4_153898469	FHDC1	1	1	0	0	1	-1	0	0	0	1	1	0	1	1	6	6
chr15_42861630	HAUS2	1	1	0	0	1	0	1	0	0	1	0	0	0	1	6	6
chr2_61278018	PEX13	1	1	0	1	1	-1	0	0	0	0	1	0	1	1	6	6
chr10_73994635	ANAPC16	1	1	0	0	1	-1	1	0	0	1	0	0	1	1	6	6
chr1_36068369	PSMB2	1	1	0	1	1	-1	1	0	0	0	0	0	1	1	6	6
chr19_16661297	SLC35E1	1	1	0	0	1	0	1	0	0	0	1	0	1	0	6	6
chrX_123045385	XIAP	1	1	0	1	0	-1	1	0	0	1	1	0	0	1	6	6
chr7_44917145	PURB	0	1	0	1	0	0	1	0	0	1	1	0	1	0	6	6
chr8_98739208	MTDH	0	1	0	1	1	0	1	0	1	0	0	0	1	0	6	6
chr1_179044252	FAM20B	1	1	0	0	0	-1	1	0	0	1	1	0	1	1	6	6
chrX_123047107	XIAP	1	1	0	0	1	-1	0	0	0	1	1	0	1	1	6	6
chr2_223424344	SGPP2	1	1	0	1	1	-1	1	0	0	1	1	0	0	0	6	6
chr16_11965277	GSPT1	1	1	0	0	1	0	0	0	0	1	1	0	0	1	6	6
chr19_53381781	ZNF320	1	1	-1	1	1	0	0	0	1	1	0	0	1	0	6	6
chr12_123253679	DENR	0	1	0	0	1	0	1	0	0	1	1	0	0	1	6	6
chr8_11700901	CTSB	1	1	0	0	1	0	0	0	1	1	0	0	0	1	6	6
chr2_128951970	UGGT1	0	1	0	1	1	0	0	0	0	1	1	0	1	0	6	6
chr4_57327125	PAICS	-1	0	0	0	0	-1	0	-1	0	-1	-1	0	-1	0	-6	6
chr1_28662062	MED18	0	1	0	1	1	0	1	0	1	1	0	0	0	0	6	6
chr14_75202412	FCF1	1	1	0	1	1	-1	1	0	0	0	0	0	1	1	6	6
chr14_75202995	FCF1	1	1	0	1	1	-1	1	0	0	1	0	0	0	1	6	6
chrX_54588605	GNL3L	1	1	0	0	1	0	1	0	0	1	0	0	1	0	6	6
chr19_58638292	ZNF329	1	1	0	0	1	0	0	0	0	0	1	0	1	1	6	6
chrX_123047066	XIAP	1	1	0	0	1	-1	0	0	0	1	1	0	1	1	6	6
chr14_53242881	GNPNAT1	0	1	0	0	1	-1	1	0	1	1	1	0	1	0	6	6
chr12_51324626	METTL7A	1	1	0	1	1	-1	1	-1	0	1	1	0	1	0	6	6
chr4_17803009	DCAF16	1	0	0	0	1	0	0	0	1	1	1	0	0	1	6	6
chr12_51324545	METTL7A	1	1	0	0	1	-1	1	0	0	1	0	0	1	1	6	6
chr1_145689566	RNF115	1	1	0	0	1	-1	1	0	0	1	0	0	1	1	6	6
chr5_150648145	GM2A	0	1	0	0	1	0	1	0	0	1	1	0	1	0	6	6
chr17_28963739	uc002hfl.3	1	1	0	1	1	-1	0	0	0	1	1	0	1	0	6	6
chr16_10624967	EMP2	1	1	0	0	1	0	1	0	1	0	0	0	1	0	6	6
chr16_11928846	RSL1D1	1	1	0	1	1	-1	0	0	0	1	0	0	1	1	6	6
chr7_25161040	CYCS	1	1	0	1	1	0	-1	0	0	1	1	0	1	0	6	6
chr16_10625108	EMP2	1	1	0	1	1	0	0	0	0	0	1	0	1	0	6	6
chr8_98741265	MTDH	1	1	0	0	1	-1	0	0	0	1	1	0	1	1	6	6
chr6_42856047	RPL7L1	0	1	0	0	1	0	1	0	0	1	1	0	1	0	6	6
chr1_3730142	KIAA0562	0	1	0	0	1	0	1	0	0	1	0	0	1	1	6	6
chr1_28824393	PHACTR4	1	1	0	0	1	0	0	0	0	0	1	0	1	1	6	6
chr20_3854061	MAVS	0	1	0	1	1	0	0	0	0	1	1	0	0	1	6	6
chr20_3854060	MAVS	0	1	0	1	1	0	0	0	0	1	1	0	0	1	6	6
chr1_149913727	OTUD7B	1	1	0	0	1	-1	0	0	0	1	1	0	1	1	6	6
chr12_69237519	MDM2	1	1	0	0	1	0	0	0	0	1	1	0	0	1	6	6
chr7_4809346	FOXK1	0	1	0	1	1	0	0	0	0	1	1	0	1	0	6	6
chr4_2940485	uc003ggl.2	1	1	0	0	1	-1	1	0	0	1	1	0	1	0	6	6
chr10_75010017	MRPS16	1	1	0	0	1	-1	0	0	0	1	1	0	1	1	6	6
chr1_184762485	FAM129A	-1	0	0	0	0	0	-1	0	0	-1	-1	-1	-1	0	-6	6
chr17_62400240	PECAM1	0	-1	0	0	0	-1	0	-1	0	-1	-1	0	0	-1	-6	6
chr22_36056750	APOL6	0	1	0	0	1	0	0	0	1	1	1	0	1	0	6	6
chr1_53289547	ZYG11B	0	1	0	1	1	-1	0	0	1	1	1	0	0	1	6	6
chr8_98741390	MTDH	0	1	0	1	1	-1	1	0	0	1	1	0	0	1	6	6
chr16_22299651	EEF2K	1	1	0	0	1	0	0	0	0	1	1	0	0	1	6	6
chr3_197611332	LRCH3	1	1	0	0	1	0	0	0	0	1	1	0	0	1	6	6
chr2_61277776	PEX13	0	1	0	1	1	0	0	0	0	1	1	0	0	1	6	6
chr12_51325306	METTL7A	1	1	0	1	1	-1	1	-1	0	0	0	1	1	1	6	6
chr1_89648389	GBP4	0	0	0	0	0	-1	-1	-1	-1	-1	0	-1	0	0	-6	6
chr17_1368318	MYO1C	-1	0	0	0	0	-1	0	-1	0	-1	-1	0	-1	0	-6	6
chrX_118672573	CXorf56	1	1	0	0	1	-1	0	0	0	1	1	0	1	1	6	6
chr15_90375859	C15orf38-AP3S2	1	1	0	1	0	0	1	0	0	0	0	0	1	1	6	6
chr6_43583683	POLH	0	1	0	0	1	-1	0	1	0	1	0	1	1	1	6	6
chr2_32535900	YIPF4	1	1	1	0	1	0	1	0	0	0	0	0	1	0	6	6
chr3_10193827	VHL	1	1	0	1	1	-1	0	0	0	0	1	0	1	1	6	6
chr3_44791554	KIAA1143	1	1	0	0	1	-1	1	0	0	0	1	0	1	1	6	6
chr1_160966301	F11R	0	1	0	0	1	-1	1	0	0	1	1	0	1	1	6	6
chr6_160100882	SOD2	1	1	0	0	1	0	0	-1	1	1	1	0	1	0	6	6
chr3_156258283	SSR3	0	1	0	0	1	-1	1	0	0	1	1	0	1	1	6	6
chr13_21949105	ZDHHC20	0	1	0	1	1	0	1	0	0	0	1	0	0	1	6	6
chr2_224620812	AP1S3	1	1	0	0	1	0	1	0	0	0	0	0	1	1	6	6
chr11_16778194	C11orf58	1	1	0	0	1	-1	1	0	0	1	0	0	1	1	6	6
chr20_25427695	GINS1	1	1	0	0	1	0	0	0	1	0	1	0	1	0	6	6
chr7_44918899	PURB	0	1	0	1	1	0	0	0	0	1	1	0	1	0	6	6
chrX_123047165	XIAP	1	1	0	1	1	-1	0	0	0	0	1	0	1	1	6	6
chr10_102121601	SCD	0	1	0	0	1	0	0	0	1	1	1	0	1	0	6	6
chr2_128950479	UGGT1	1	1	0	0	1	0	0	1	0	1	0	0	0	1	6	6
chr17_37411931	FBXL20	1	1	0	0	0	0	0	0	0	1	1	0	1	1	6	6
chr15_42859922	HAUS2	1	1	0	0	0	0	1	0	0	1	1	0	1	0	6	6
chr4_73922926	COX18	1	1	0	0	1	-1	0	0	0	1	1	0	1	1	6	6
chr1_220232053	BPNT1	0	1	0	0	1	0	0	0	0	1	1	0	1	1	6	6
chr15_69699730	PAQR5	0	1	0	1	1	-1	1	0	1	1	1	0	0	0	6	6
chr2_208620005	CCNYL1	0	1	0	1	1	0	1	0	0	1	0	0	0	1	6	6
chr9_36215298	GNE	1	1	0	1	1	-1	0	0	0	1	1	-1	1	1	6	6
chr16_11929176	RSL1D1	1	1	0	0	1	-1	0	0	1	1	0	0	1	1	6	6
chr1_28825418	PHACTR4	1	1	-1	1	1	0	0	0	0	0	1	0	1	1	6	6
chr4_17803019	DCAF16	1	1	0	0	1	0	0	0	0	1	1	0	1	0	6	6
chrX_123046364	XIAP	1	1	0	0	1	0	1	0	0	0	0	0	1	1	6	6
chr2_128951107	UGGT1	1	1	0	1	1	-1	1	0	0	0	0	0	1	1	6	6
chr6_42047375	TAF8	1	1	0	0	0	0	0	0	0	1	1	0	1	1	6	6
chr1_9162361	GPR157	1	1	0	0	1	0	1	0	0	1	1	-1	0	1	6	6
chr19_46052975	OPA3	1	1	0	1	1	-1	1	-1	0	1	0	0	1	1	6	6
chr1_9328223	H6PD	0	1	0	0	1	-1	1	0	0	1	1	0	1	1	6	6
chr10_101992898	CWF19L1	1	1	-1	0	1	-1	1	0	0	1	1	0	1	1	6	6
chr9_37503346	POLR1E	-1	0	0	-1	0	0	0	-1	1	-1	-1	-1	-1	0	-6	6
chr3_45722387	LIMD1	0	1	0	0	1	0	1	0	1	1	0	0	0	1	6	6
chr17_1684044	SMYD4	-1	-1	0	0	0	-1	0	0	0	-1	-1	0	-1	0	-6	6
chr12_98943058	TMPO	-1	-1	0	0	0	0	0	0	0	-1	-1	-1	-1	0	-6	6
chr3_48787118	PRKAR2A	0	1	0	1	1	-1	0	0	0	1	1	0	1	1	6	6
chr5_37291446	NUP155	1	1	0	1	1	0	0	0	0	1	1	0	0	0	6	6
chr19_36936556	ZNF566	1	1	0	0	0	0	0	1	0	1	1	0	0	1	6	6
chr1_212989636	TATDN3	0	1	0	0	1	0	1	0	0	1	1	0	0	1	6	6
chr8_38829737	PLEKHA2	1	1	0	1	1	0	1	0	0	0	0	0	1	0	6	6
chr3_45721824	LIMD1	1	1	0	1	1	-1	1	0	0	0	0	0	1	1	6	6
chr5_125962030	PHAX	1	1	0	1	1	-1	0	0	0	0	1	0	1	1	6	6
chr2_32533778	YIPF4	1	1	0	1	1	-1	1	0	0	0	0	0	1	1	6	6
chr5_125961810	PHAX	0	1	0	1	1	-1	1	0	0	1	1	0	1	0	6	6
chr7_4809911	FOXK1	1	1	0	1	1	0	0	0	0	0	1	0	1	0	6	6
chr15_81268265	MESDC2	1	1	-1	1	1	-1	1	0	0	1	1	-1	1	1	6	6
chr21_44452052	PKNOX1	-1	-1	0	0	0	-1	0	0	0	-1	-1	0	-1	0	-6	6
chr5_150647744	GM2A	1	1	0	1	1	-1	1	0	0	0	0	0	1	1	6	6
chr4_165998950	TMEM192	0	1	-1	0	1	0	1	0	1	1	1	0	0	1	6	6
chrX_100265397	TRMT2B	1	1	0	0	1	0	0	0	1	0	1	0	0	1	6	6
chrX_100265393	TRMT2B	1	1	0	1	1	-1	0	0	0	0	1	0	1	1	6	6
chr12_124146067	GTF2H3	1	1	0	1	1	0	0	0	0	1	1	0	0	0	6	6
chr17_73940307	ACOX1	1	1	0	0	1	0	0	1	1	0	0	0	0	1	6	6
chr20_3849357	MAVS	0	1	0	0	1	0	1	0	0	1	1	0	0	1	6	6
chr10_75008731	MRPS16	0	1	0	1	1	-1	1	-1	0	1	1	0	1	1	6	6
chr5_179267404	C5orf45	1	1	0	0	0	0	1	0	0	1	1	0	0	1	6	6
chr2_37331750	EIF2AK2	1	1	0	0	1	0	0	0	0	1	1	0	0	1	6	6
chr15_42859518	HAUS2	1	1	0	0	1	0	0	0	0	1	1	0	0	1	6	6
chr16_75479470	uc002feb.2	0	1	0	0	1	0	1	0	0	1	0	0	1	1	6	6
chr12_133298465	PGAM5	0	1	0	0	1	0	1	0	1	0	0	0	1	1	6	6
chr2_37431521	AC007390.5	1	1	0	1	1	-1	0	0	0	1	1	0	1	0	6	6
chr12_69237010	MDM2	1	1	0	1	1	0	0	0	0	1	1	0	0	0	6	6
chr18_20876381	C18orf45	0	1	0	0	1	0	0	0	1	1	1	0	0	1	6	6
chr11_77779693	NDUFC2	-1	-1	0	0	0	-1	0	0	0	-1	-1	-1	0	0	-6	6
chr1_28825847	PHACTR4	0	1	0	1	1	0	0	0	0	0	1	0	1	1	6	6
chr3_197611289	LRCH3	0	1	0	1	1	0	0	0	1	0	1	0	1	0	6	6
chr3_10192753	VHL	0	1	0	0	1	0	1	0	0	1	1	0	0	1	6	6
chr2_208619699	CCNYL1	0	1	0	1	1	-1	0	0	1	0	1	0	1	1	6	6
chr10_51733207	uc010qha.1	0	-1	0	0	0	-1	0	0	0	-1	-1	-1	-1	0	-6	6
chr19_39359070	RINL	1	1	0	0	1	0	1	0	0	0	0	0	1	1	6	6
chr2_85546465	TGOLN2	-1	-1	0	-1	0	0	0	0	-1	-1	-1	0	-1	1	-6	6
chrX_54590941	GNL3L	1	1	-1	0	0	0	1	0	1	1	1	0	1	0	6	6
chrX_54590940	GNL3L	1	1	0	0	1	0	1	0	0	0	1	0	1	0	6	6
chr7_20177627	MACC1	0	1	0	0	0	0	1	0	1	0	1	0	1	1	6	6
chr22_36055840	APOL6	0	1	0	0	1	0	1	0	0	1	0	0	1	1	6	6
chr8_42875579	HOOK3	0	1	0	0	1	0	0	0	0	1	1	1	0	1	6	6
chr15_49419124	COPS2	0	1	0	0	1	-1	1	0	0	1	1	0	1	1	6	6
chr3_57613090	FAM116A	1	1	0	0	1	-1	1	0	0	1	1	0	1	0	6	6
chr6_42857037	RPL7L1	-1	-1	0	-1	0	-1	1	-1	0	-1	-1	0	0	0	-6	6
chr8_11700526	CTSB	0	1	0	1	1	-1	0	-1	0	1	1	1	1	1	6	6
chr2_128951511	UGGT1	0	1	0	0	1	0	1	0	0	1	1	0	1	0	6	6
chr1_9160900	GPR157	1	1	0	0	1	-1	0	0	0	1	1	0	1	1	6	6
chr13_20246978	MPHOSPH8	1	1	0	0	1	0	1	0	0	0	1	0	0	1	6	6
chr12_69160398	SLC35E3	1	1	0	0	1	0	0	0	0	1	1	0	1	0	6	6
chr13_20246359	MPHOSPH8	1	0	0	0	1	0	0	0	0	1	1	0	1	1	6	6
chr7_44917157	PURB	0	1	0	0	1	0	1	0	0	0	1	0	1	1	6	6
chr7_44917156	PURB	0	1	0	0	1	0	1	-1	0	1	1	1	1	0	6	6
chr19_57727698	ZNF264	0	1	0	1	1	0	1	0	0	1	0	0	0	1	6	6
chr3_44791351	KIAA1143	1	1	0	1	1	-1	0	0	0	0	1	0	1	1	6	6
chr7_44841848	PPIA	1	1	-1	1	1	-1	0	0	1	1	1	-1	1	1	6	6
chr8_30536152	GSR	1	1	0	0	1	-1	1	0	0	0	0	0	1	1	5	5
chr5_130537589	LYRM7	-1	-1	0	0	0	0	0	0	0	-1	-1	0	-1	0	-5	5
chr15_90375872	C15orf38-AP3S2	0	1	0	1	0	-1	1	0	0	0	1	0	1	1	5	5
chr2_216808982	MREG	1	1	0	1	0	0	0	0	0	1	1	0	0	0	5	5
chr7_90019137	GTPBP10	0	1	0	0	1	-1	0	0	0	1	1	0	1	1	5	5
chr2_201842434	FAM126B	1	1	0	1	1	0	0	0	0	0	0	0	1	0	5	5
chrX_77083517	MAGT1	0	1	0	1	1	0	1	0	0	0	0	0	0	1	5	5
chr16_75477942	uc002feb.2	1	1	0	0	0	0	1	0	0	1	0	0	1	0	5	5
chrX_24095320	EIF2S3	0	0	0	0	1	1	1	0	0	0	0	0	1	1	5	5
chr19_5909565	VMAC	-1	-1	0	0	0	0	0	0	0	-1	-1	0	-1	0	-5	5
chr15_90819508	AC091167.2	0	1	0	0	1	-1	0	1	0	0	1	0	1	1	5	5
chr15_45775928	SLC30A4	0	1	0	0	1	0	0	0	0	1	1	0	0	1	5	5
chr1_160967938	F11R	1	1	0	0	1	-1	1	0	0	0	0	0	1	1	5	5
chr1_28825899	PHACTR4	1	1	0	0	1	0	0	0	0	0	0	0	1	1	5	5
chr6_33268316	uc003odx.1	0	1	0	1	1	0	1	0	0	0	0	0	1	0	5	5
chr1_38326790	INPP5B	0	1	0	0	0	1	0	0	0	0	1	0	1	1	5	5
chr10_101992314	CWF19L1	1	1	0	0	1	0	-1	0	0	1	1	0	1	0	5	5
chr20_25427776	GINS1	1	1	0	0	1	0	0	0	0	1	0	0	1	0	5	5
chrX_123046440	XIAP	1	1	-1	0	1	-1	1	0	0	1	0	0	1	1	5	5
chr22_36662193	APOL1	1	1	0	0	1	-1	1	0	0	0	0	1	1	0	5	5
chr11_68523337	CPT1A	1	1	0	1	1	-1	1	0	0	0	0	0	1	0	5	5
chr22_36884052	FOXRED2	-1	0	0	0	0	-1	0	-1	0	-1	-1	0	0	0	-5	5
chr6_18129115	TPMT	0	1	0	0	1	0	0	-1	1	1	1	0	0	1	5	5
chr1_148595436	NBPF15	1	1	0	1	1	-1	0	0	0	0	1	0	0	1	5	5
chr7_128144394	METTL2B	1	1	0	0	1	0	0	0	0	1	1	0	0	0	5	5
chr15_62362527	C2CD4A	0	1	0	1	1	0	0	0	1	1	1	-1	0	0	5	5
chr19_21989093	ZNF43	0	1	0	0	1	0	1	0	0	0	0	0	1	1	5	5
chr2_69690577	AAK1	1	1	0	0	1	0	0	0	0	1	0	0	1	0	5	5
chr19_58376237	ZNF587	1	1	0	0	1	-1	0	0	0	1	0	0	1	1	5	5
chr22_41996071	PPPDE2	1	1	0	1	1	-1	1	0	0	0	0	0	1	0	5	5
chr15_42861739	HAUS2	1	1	0	0	1	0	0	0	0	1	1	0	0	0	5	5
chr19_18477515	PGPEP1	-1	0	0	0	0	-1	0	0	0	-1	-1	-1	0	0	-5	5
chr2_224620839	AP1S3	0	1	0	0	1	0	1	0	0	0	0	0	1	1	5	5
chr16_10625414	EMP2	1	1	0	1	0	0	1	0	0	0	0	0	1	0	5	5
chr19_4654380	TNFAIP8L1	1	1	0	0	1	0	0	-1	1	0	1	-1	1	1	5	5
chr20_25428701	GINS1	1	1	0	0	1	0	0	0	0	1	1	0	0	0	5	5
chr15_90375568	C15orf38-AP3S2	0	1	0	1	1	0	0	0	0	0	1	0	1	0	5	5
chr12_72096370	TMEM19	1	1	0	0	1	0	1	0	0	0	0	0	0	1	5	5
chr2_216808375	MREG	1	1	0	0	1	0	0	1	0	0	0	0	0	1	5	5
chr19_58418320	ZNF417	0	0	0	0	1	0	1	0	0	1	1	0	0	1	5	5
chr3_57612314	FAM116A	1	1	1	0	1	-1	0	0	0	1	1	0	0	0	5	5
chrX_100265344	TRMT2B	1	1	0	1	1	0	-1	0	0	0	1	0	0	1	5	5
chrX_123043155	XIAP	0	1	0	0	1	0	0	0	0	1	0	0	1	1	5	5
chr5_125961573	PHAX	0	1	0	0	0	-1	1	0	1	1	1	0	1	0	5	5
chr22_36662946	APOL1	0	1	0	0	1	-1	1	0	1	1	0	0	1	0	5	5
chr19_21989161	ZNF43	1	1	0	0	0	0	-1	0	0	1	1	0	1	1	5	5
chr22_41996189	PPPDE2	0	1	0	0	1	0	1	0	1	0	0	0	1	0	5	5
chr8_42884354	HOOK3	0	1	0	0	1	0	0	0	0	1	1	0	0	1	5	5
chr7_128144318	METTL2B	1	1	0	0	1	0	0	0	0	1	0	0	0	1	5	5
chr3_10192706	VHL	1	1	0	1	1	0	0	0	0	0	0	0	0	1	5	5
chr2_37429737	uc002rpx.1	1	1	0	0	0	0	0	0	0	1	1	0	0	1	5	5
chr17_1368209	MYO1C	-1	-1	0	0	0	0	0	0	0	0	-1	-1	-1	0	-5	5
chr3_93778204	DHFRL1	0	-1	0	-1	0	0	0	0	0	-1	-1	0	-1	0	-5	5
chr5_121362874	SRFBP1	0	1	0	0	1	0	0	1	0	0	1	0	0	1	5	5
chr17_73886004	TRIM65	1	1	0	0	0	0	0	0	0	1	0	0	1	1	5	5
chr2_224620324	AP1S3	1	1	0	0	1	0	1	0	0	0	0	0	0	1	5	5
chr5_40826083	RPL37	0	0	0	0	0	-1	0	-1	0	-1	-1	-1	0	0	-5	5
chr1_149913731	OTUD7B	0	1	0	0	1	0	0	0	0	1	1	0	1	0	5	5
chr15_60714581	NARG2	-1	0	0	0	0	-1	0	0	0	-1	-1	-1	0	0	-5	5
chr20_43706988	STK4	0	1	0	1	1	-1	0	0	0	1	1	0	0	1	5	5
chr1_28661750	MED18	1	1	0	0	1	0	0	0	1	0	1	0	0	0	5	5
chr12_51325287	METTL7A	1	1	0	1	1	-1	1	-1	0	0	0	0	1	1	5	5
chr1_38326700	INPP5B	0	1	0	0	1	0	0	0	1	0	1	0	0	1	5	5
chr17_78294544	RNF213	0	1	0	0	1	0	1	0	0	1	0	0	0	1	5	5
chr20_25428624	GINS1	0	1	0	0	1	0	0	0	0	1	1	0	0	1	5	5
chr19_45168750	PVR	0	1	0	1	1	0	0	0	0	1	0	0	1	0	5	5
chr1_67874731	SERBP1	0	1	0	0	1	-1	1	0	0	1	1	0	1	0	5	5
chr2_208619479	CCNYL1	0	1	0	0	1	-1	1	0	0	1	1	-1	1	1	5	5
chr7_65618249	CRCP	0	1	0	1	1	0	0	0	0	1	1	0	0	0	5	5
chr12_133298417	PGAM5	1	1	-1	1	0	-1	1	0	0	0	1	0	1	1	5	5
chr1_28662105	MED18	0	1	0	0	1	-1	1	0	1	0	0	0	1	1	5	5
chr2_206986246	NDUFS1	1	1	0	0	1	-1	0	0	0	1	1	0	1	0	5	5
chr6_31640779	CSNK2B	1	1	-1	1	1	0	0	0	0	0	0	0	1	1	5	5
chr1_53291425	ZYG11B	0	1	0	0	1	-1	0	0	1	1	1	0	1	0	5	5
chr5_150647781	GM2A	0	0	0	0	0	-1	0	-1	-1	0	0	0	-1	-1	-5	5
chr1_151095658	GABPB2	1	1	0	1	0	0	0	0	0	0	1	0	1	0	5	5
chr1_179044216	FAM20B	0	1	0	1	1	0	1	0	0	0	1	0	0	0	5	5
chr15_42861541	HAUS2	0	1	0	0	1	0	1	0	1	0	0	0	0	1	5	5
chr2_128952015	UGGT1	0	1	0	1	1	0	0	0	0	1	1	0	0	0	5	5
chr1_36065490	PSMB2	1	1	0	1	1	-1	1	0	0	0	0	0	1	0	5	5
chr12_98943201	TMPO	1	1	0	0	1	0	0	0	0	0	1	0	1	0	5	5
chr9_19372797	DENND4C	0	1	0	0	1	0	1	0	0	1	1	0	0	0	5	5
chr12_54629209	CBX5	0	1	0	1	0	0	0	0	0	1	1	0	1	0	5	5
chr15_40955529	CASC5	0	1	0	1	1	0	0	0	0	1	0	0	0	1	5	5
chrX_54591210	GNL3L	-1	-1	0	0	0	0	0	-1	0	-1	-1	0	0	0	-5	5
chr4_2940413	uc003ggl.2	1	1	0	0	0	-1	1	0	0	1	0	0	1	1	5	5
chr4_2940414	uc003ggl.2	1	1	-1	0	1	-1	1	0	0	1	0	0	1	1	5	5
chr2_61276723	PEX13	0	1	0	0	1	0	0	0	0	1	0	0	1	1	5	5
chr4_17802819	DCAF16	0	1	0	0	1	-1	0	0	0	1	1	0	1	1	5	5
chr6_7283679	SSR1	0	1	0	1	0	0	1	0	0	0	1	0	0	1	5	5
chr6_52360466	EFHC1	0	-1	0	0	0	-1	0	0	0	-1	-1	0	-1	0	-5	5
chr1_19542458	KIAA0090	1	1	0	1	1	-1	0	0	0	0	1	0	1	0	5	5
chr10_73994992	ANAPC16	1	1	0	0	1	0	1	0	0	0	0	0	0	1	5	5
chr6_74134848	MB21D1	1	1	0	0	1	0	0	0	0	0	1	0	1	0	5	5
chr5_149364144	SLC26A2	0	1	0	1	1	0	0	0	0	1	1	0	0	0	5	5
chr19_11945925	ZNF440	1	1	0	0	1	0	0	0	0	1	1	0	0	0	5	5
chr2_32535692	YIPF4	1	1	0	0	1	0	0	0	0	0	1	0	1	0	5	5
chr19_45165571	PVR	-1	0	0	-1	0	-1	0	-1	0	0	-1	0	0	0	-5	5
chr1_89649327	GBP4	0	-1	0	0	0	0	-1	-1	0	-1	-1	0	0	0	-5	5
chr3_45722047	LIMD1	1	1	0	1	1	-1	0	0	0	0	0	0	1	1	5	5
chr17_73940077	ACOX1	0	1	0	0	1	0	1	1	0	0	0	0	0	1	5	5
chr1_145689843	RNF115	0	1	0	0	1	0	1	0	0	0	0	0	1	1	5	5
chrX_123046893	XIAP	1	1	0	1	0	-1	1	0	0	0	1	0	1	0	5	5
chr7_44620463	uc003tlj.2	0	0	0	0	0	1	1	1	0	0	0	0	1	1	5	5
chr15_34524020	SLC12A6	1	1	0	1	1	0	0	0	0	0	0	0	0	1	5	5
chr1_36068210	PSMB2	1	1	0	0	1	-1	1	0	0	0	0	0	1	1	5	5
chr16_50139275	HEATR3	0	1	0	1	0	0	1	0	0	1	1	0	0	0	5	5
chr6_150046495	NUP43	0	1	0	0	1	0	1	0	0	0	0	0	1	1	5	5
chr20_25428750	GINS1	0	1	0	0	1	0	1	0	0	0	1	0	1	0	5	5
chr16_22296860	EEF2K	1	1	0	0	1	-1	1	0	0	1	0	-1	1	1	5	5
chrX_54588644	GNL3L	0	1	0	0	1	0	1	0	0	0	0	0	1	1	5	5
chr6_160100932	SOD2	1	1	0	1	1	0	0	-1	0	1	1	0	0	0	5	5
chr6_33268182	uc003odx.1	0	1	0	0	1	0	1	1	0	0	0	0	1	0	5	5
chr1_204526752	MDM4	-1	-1	0	-1	0	0	0	0	0	-1	-1	0	-1	1	-5	5
chr3_57124636	IL17RD	0	1	0	0	1	1	0	0	0	0	1	0	0	1	5	5
chr14_53242652	GNPNAT1	0	1	0	1	0	-1	1	0	0	1	0	0	1	1	5	5
chr17_37411940	FBXL20	1	1	0	0	1	0	0	1	0	1	0	0	0	0	5	5
chr17_35838168	TADA2A	1	1	0	1	1	0	0	0	0	0	0	0	0	1	5	5
chr4_17803559	DCAF16	1	1	0	0	1	0	-1	0	0	1	1	0	0	1	5	5
chr3_40579755	ZNF621	0	1	0	1	0	0	1	0	0	0	0	0	1	1	5	5
chrX_100265338	TRMT2B	0	-1	0	0	0	-1	0	0	0	-1	-1	-1	-1	1	-5	5
chr15_81268464	MESDC2	1	1	0	0	1	0	1	0	1	0	0	0	0	0	5	5
chr4_153898290	FHDC1	0	1	0	0	1	0	0	0	0	1	1	0	1	0	5	5
chr16_10624926	EMP2	1	1	0	0	1	0	1	0	0	0	0	0	0	1	5	5
chr6_42856905	RPL7L1	1	1	-1	1	1	-1	1	0	0	1	0	-1	1	1	5	5
chr4_57326873	PAICS	0	1	0	0	1	-1	0	0	1	0	1	0	1	1	5	5
chr19_39359229	RINL	0	1	0	0	1	0	1	0	0	1	0	0	0	1	5	5
chr15_42861741	HAUS2	1	1	0	0	1	0	0	0	0	0	1	0	1	0	5	5
chr17_79530063	NPLOC4	0	1	0	0	0	0	1	0	0	1	1	0	0	1	5	5
chr5_134236509	TXNDC15	0	1	0	0	1	1	1	0	0	0	0	0	0	1	5	5
chr7_17384740	AHR	0	1	0	0	1	0	1	0	0	1	1	0	0	0	5	5
chr5_179267309	C5orf45	1	1	0	0	0	0	1	1	0	0	0	0	0	1	5	5
chr16_50139762	HEATR3	1	1	0	0	1	-1	1	0	0	1	1	0	0	0	5	5
chr11_65544382	DKFZp761E198	0	1	0	1	1	0	0	0	0	1	0	0	0	1	5	5
chr20_3850002	MAVS	1	1	0	0	1	-1	1	0	1	0	0	0	1	0	5	5
chr10_51733265	uc010qha.1	-1	-1	0	0	0	-1	0	0	0	-1	-1	0	0	0	-5	5
chr2_32532800	YIPF4	-1	-1	0	0	0	0	0	0	0	-1	-1	0	-1	0	-5	5
chr3_169806879	PHC3	0	1	0	0	0	0	0	1	0	1	1	0	0	1	5	5
chr6_43586150	POLH	0	1	0	1	1	0	0	0	0	1	1	0	0	0	5	5
chr1_28825404	PHACTR4	-1	-1	0	0	0	0	1	0	0	-1	-1	-1	-1	0	-5	5
chr16_67715862	uc010cen.2	0	1	0	0	0	-1	1	0	0	1	1	0	1	1	5	5
chr3_15113655	ZFYVE20	1	1	0	1	0	-1	0	0	0	1	1	0	1	0	5	5
chr20_3855819	MAVS	0	1	0	0	1	0	0	0	0	1	0	0	1	1	5	5
chr13_21949028	ZDHHC20	1	1	0	1	1	0	0	0	0	0	0	0	1	0	5	5
chr12_56623281	OBFC2B	0	-1	0	0	1	-1	0	0	0	-1	-1	-1	-1	0	-5	5
chr10_75008845	MRPS16	1	1	0	1	1	0	0	-1	0	1	1	0	0	0	5	5
chr7_65619303	CRCP	-1	0	0	0	0	-1	0	0	0	-1	-1	0	-1	0	-5	5
chr1_19543850	KIAA0090	1	0	0	0	1	0	0	0	0	0	1	0	1	1	5	5
chr20_32233949	CBFA2T2	0	1	0	0	1	0	0	0	0	1	1	0	0	1	5	5
chr2_216808502	MREG	0	1	0	0	1	0	0	0	0	1	1	0	1	0	5	5
chr5_43380655	CCL28	0	1	0	0	1	0	0	0	1	0	0	0	1	1	5	5
chr1_33071096	ZBTB8A	1	1	0	0	1	0	0	0	0	0	1	0	0	1	5	5
chr22_36662161	APOL1	1	1	0	1	1	-1	1	-1	0	0	1	0	1	0	5	5
chr4_56237899	SRD5A3	0	1	0	1	1	0	1	0	0	0	0	0	0	1	5	5
chr6_42048297	TAF8	0	1	0	0	1	0	1	0	0	1	1	0	0	0	5	5
chr16_66923435	PDP2	1	1	0	0	1	-1	0	0	1	0	1	0	0	1	5	5
chr2_176789373	KIAA1715	0	1	0	0	1	0	1	0	0	0	0	0	1	1	5	5
chr12_98943046	TMPO	-1	-1	0	0	0	0	0	0	0	-1	-1	-1	0	0	-5	5
chrX_123046590	XIAP	1	1	0	0	1	0	0	0	0	1	1	0	0	0	5	5
chr5_40830794	RPL37	0	0	0	-1	-1	-1	0	0	0	-1	-1	0	0	0	-5	5
chr19_7084638	ZNF557	1	1	0	0	0	0	0	0	0	1	1	0	1	0	5	5
chrX_123046865	XIAP	0	1	0	0	1	-1	1	-1	0	1	1	0	1	1	5	5
chr4_153898397	FHDC1	0	1	0	1	1	-1	0	0	0	1	1	0	1	0	5	5
chr16_10623544	EMP2	1	1	0	1	1	0	1	0	0	0	-1	0	1	0	5	5
chr1_204526595	MDM4	-1	-1	0	0	0	-1	0	0	0	0	0	-1	-1	0	-5	5
chr1_160967816	F11R	1	1	0	1	0	-1	1	0	0	0	0	0	1	1	5	5
chr2_37429627	uc002rpx.1	1	1	0	0	1	0	-1	0	0	1	1	0	0	1	5	5
chr7_17384393	AHR	1	1	1	0	1	-1	1	0	-1	1	0	0	1	0	5	5
chr8_11701516	CTSB	0	1	0	0	1	-1	1	0	0	0	1	0	1	1	5	5
chrX_54589939	GNL3L	0	1	0	0	1	0	1	0	0	1	1	0	0	0	5	5
chr4_152024421	uc011cie.1	1	1	0	0	1	-1	0	0	0	1	1	0	0	1	5	5
chr10_73994707	ANAPC16	-1	-1	0	-1	0	-1	0	-1	0	0	0	0	-1	1	-5	5
chr1_19542463	KIAA0090	1	1	0	0	1	-1	1	0	-1	1	1	0	1	0	5	5
chr16_50139386	HEATR3	0	1	0	0	1	0	1	0	1	1	0	0	0	0	5	5
chrX_123045407	XIAP	1	1	0	0	1	-1	0	0	1	0	0	0	1	1	5	5
chr2_37431474	AC007390.5	0	1	0	0	1	-1	0	0	0	1	1	0	1	1	5	5
chr15_42861515	HAUS2	0	1	0	0	1	0	0	0	0	1	1	0	0	1	5	5
chr4_153898310	FHDC1	0	1	0	0	1	-1	1	0	0	1	1	0	0	1	5	5
chr22_36662892	APOL1	0	1	0	0	1	0	1	0	1	1	0	0	0	0	5	5
chr5_125962175	PHAX	0	1	0	1	1	-1	0	0	0	0	1	0	1	1	5	5
chr6_43583028	POLH	0	1	-1	0	1	0	1	0	0	1	1	0	0	1	5	5
chr12_69245224	CPM	1	1	0	1	1	0	0	0	0	1	0	0	0	0	5	5
chr10_75009591	MRPS16	1	1	0	1	0	-1	0	-1	0	1	1	0	1	1	5	5
chr1_160967899	F11R	1	1	0	0	1	0	0	0	0	0	1	0	1	0	5	5
chr12_51325347	METTL7A	1	1	0	1	1	-1	1	-1	0	0	0	0	1	1	5	5
chr2_99812897	MRPL30	0	1	0	0	1	0	0	0	0	1	0	0	1	1	5	5
chr13_20247116	MPHOSPH8	0	1	0	0	1	0	0	0	0	1	1	0	0	1	5	5
chr22_36662366	APOL1	0	1	0	1	1	0	1	0	1	0	0	0	0	0	5	5
chr5_125961611	PHAX	1	1	0	0	1	0	0	0	0	1	0	0	1	0	5	5
chr11_68523434	CPT1A	1	1	0	1	1	-1	0	0	0	0	1	0	1	0	5	5
chr16_30590819	uc002dyv.1	0	1	0	0	0	0	1	0	1	0	1	0	0	1	5	5
chr6_42047552	TAF8	0	1	0	0	1	0	1	0	0	0	0	1	0	1	5	5
chr12_125513873	BRI3BP	1	1	0	1	1	0	0	0	0	0	0	0	1	0	5	5
chr14_75202856	FCF1	1	1	0	0	1	-1	1	0	0	0	0	0	1	1	5	5
chrX_77083673	MAGT1	1	1	0	1	1	-1	1	0	-1	0	0	0	1	1	5	5
chr5_40827951	RPL37	0	0	0	-1	0	0	0	0	0	-1	-1	-1	-1	0	-5	5
chr5_130538362	LYRM7	0	1	0	0	1	0	1	0	0	0	0	0	1	1	5	5
chr14_53243394	GNPNAT1	1	1	-1	1	1	-1	1	0	0	1	0	0	1	0	5	5
chr16_74656352	RFWD3	0	1	0	1	1	0	0	0	0	1	0	0	1	0	5	5
chr16_74656355	RFWD3	1	1	0	0	1	0	0	0	0	1	0	0	1	0	5	5
chr16_10625313	EMP2	1	1	0	0	1	0	1	0	0	0	0	0	0	1	5	5
chr4_57327116	PAICS	1	1	0	0	1	-1	1	0	0	0	0	0	1	1	5	5
chr6_31640823	CSNK2B	0	1	0	0	1	0	0	0	0	1	1	0	0	1	5	5
chr1_6582701	NOL9	0	1	-1	0	1	0	0	1	0	1	1	0	0	1	5	5
chr8_1730450	CLN8	1	1	0	0	1	0	1	0	0	0	1	0	0	0	5	5
chrX_123047199	XIAP	0	1	0	0	1	0	1	0	0	0	1	0	0	1	5	5
chr19_58638635	ZNF329	0	1	0	0	0	0	1	0	0	1	1	0	0	1	5	5
chr12_133298095	PGAM5	1	1	0	0	1	-1	1	0	0	0	0	0	1	1	5	5
chr5_34906737	RAD1	1	1	0	0	1	0	0	0	0	0	1	0	0	1	5	5
chr3_179117233	GNB4	0	1	0	0	1	0	1	0	0	1	1	0	0	0	5	5
chr19_53342597	ZNF468	1	1	0	0	1	-1	1	0	0	1	0	0	0	1	5	5
chr19_57733625	ZNF264	1	1	0	1	1	0	0	0	0	1	0	-1	0	1	5	5
chr1_20978513	DDOST	-1	-1	0	0	0	0	0	0	0	-1	-1	0	-1	0	-5	5
chr2_69688903	AAK1	1	1	0	0	1	0	0	0	0	1	1	0	0	0	5	5
chr6_109784327	ZBTB24	0	1	0	0	1	0	0	0	0	1	0	0	1	1	5	5
chr15_90626592	IDH2	-1	0	1	-1	0	-1	0	0	0	-1	-1	0	-1	0	-5	5
chr20_43707771	STK4	0	1	0	0	1	-1	0	0	1	1	1	0	0	1	5	5
chr22_36057206	APOL6	0	1	0	1	1	0	0	0	0	0	1	0	1	0	5	5
chr13_21949016	ZDHHC20	0	1	0	0	1	0	1	0	0	0	0	0	1	1	5	5
chrX_118673431	CXorf56	-1	-1	0	0	0	-1	0	0	0	-1	-1	0	-1	1	-5	5
chr1_109474776	uc010ove.1	1	1	0	0	0	1	0	0	1	1	1	-1	0	0	5	5
chr16_10624957	EMP2	0	1	0	1	1	0	1	0	0	0	0	0	1	0	5	5
chr16_70610972	SF3B3	0	1	0	0	1	0	0	0	0	1	1	0	0	1	5	5
chr22_19440290	uc011agy.1	0	0	0	1	0	0	1	0	0	1	1	0	0	1	5	5
chr3_15114486	ZFYVE20	0	1	0	0	1	-1	0	0	0	1	1	0	1	1	5	5
chr20_25427805	GINS1	1	1	0	0	1	0	0	0	0	1	0	0	1	0	5	5
chr22_18571343	PEX26	1	1	0	0	1	0	1	0	0	0	0	0	0	1	5	5
chr1_160966473	F11R	0	1	0	0	1	0	1	0	0	0	1	0	0	1	5	5
chr19_48956653	GRWD1	1	1	-1	1	0	1	1	0	0	1	0	0	0	0	5	5
chr5_149363273	SLC26A2	0	1	0	0	1	0	1	0	0	0	0	0	1	1	5	5
chr12_124146372	GTF2H3	-1	0	1	0	1	-1	0	-1	0	-1	-1	-1	-1	0	-5	5
chr22_36055913	APOL6	0	1	0	1	1	-1	1	0	0	0	1	0	1	0	5	5
chr8_98741259	MTDH	0	1	0	0	1	-1	1	0	1	1	0	0	0	1	5	5
chr2_217366541	RPL37A	0	1	0	1	1	-1	1	0	0	0	0	0	1	1	5	5
chr5_43381726	CCL28	0	1	0	1	1	0	1	0	0	0	0	0	0	1	5	5
chr11_31452667	DNAJC24	1	1	0	0	1	-1	1	0	0	1	1	0	0	0	5	5
chrX_123046325	XIAP	0	1	0	1	0	0	1	0	0	1	0	0	0	1	5	5
chr21_45644330	ICOSLG	0	1	0	1	1	-1	1	0	0	0	1	1	0	0	5	5
chr15_42860058	HAUS2	0	1	0	0	0	0	1	0	0	1	1	0	1	0	5	5
chr6_74133968	MB21D1	0	1	0	0	1	0	0	0	0	1	0	0	1	1	5	5
chr16_10625325	EMP2	1	1	0	1	1	0	1	0	0	0	0	0	0	0	5	5
chr7_17384880	AHR	1	1	0	0	1	-1	0	-1	0	1	1	0	1	1	5	5
chr15_90626493	IDH2	0	-1	0	-1	0	0	0	0	0	-1	0	-1	-1	0	-5	5
chr3_169806691	PHC3	0	1	0	0	1	0	1	1	0	0	0	0	0	1	5	5
chr1_28826118	PHACTR4	1	1	0	0	1	0	0	0	0	0	1	0	1	0	5	5
chr14_21929044	RAB2B	1	1	0	0	1	0	0	0	0	0	0	1	0	1	5	5
chr5_40831104	RPL37	0	0	0	-1	0	0	-1	0	0	-1	-1	0	0	-1	-5	5
chr3_45722347	LIMD1	0	1	0	0	1	0	1	0	0	0	0	0	1	1	5	5
chr12_98942831	TMPO	0	0	0	-1	0	-1	0	-1	0	-1	-1	0	0	0	-5	5
chr2_202028725	CFLAR	0	1	0	0	1	0	0	1	0	1	1	0	0	0	5	5
chr5_40825929	RPL37	-1	0	1	0	-1	0	-1	0	0	-1	-1	0	-1	0	-5	5
chr9_139335566	SEC16A	0	1	0	0	1	0	1	0	0	0	0	0	1	1	5	5
chr1_36068276	PSMB2	1	1	0	0	1	0	0	0	0	0	0	0	1	1	5	5
chr2_128951766	UGGT1	1	1	0	0	0	0	0	0	0	1	1	0	0	1	5	5
chr10_73994692	ANAPC16	1	1	0	0	1	-1	0	0	0	1	0	0	1	1	5	5
chr7_128293998	uc010lll.2	0	1	0	0	1	0	0	0	0	1	1	0	0	1	5	5
chr17_49041745	SPAG9	-1	-1	0	0	0	-1	0	0	0	0	-1	0	-1	0	-5	5
chr5_37291386	NUP155	1	1	0	1	1	0	0	0	0	0	0	-1	1	1	5	5
chr20_35410515	KIAA0889	1	1	0	1	1	0	0	0	0	0	1	0	0	0	5	5
chr11_65544567	DKFZp761E198	0	1	0	0	1	0	0	0	0	1	1	0	0	1	5	5
chr12_72096410	TMEM19	1	1	0	0	1	0	1	0	0	0	0	0	1	0	5	5
chr19_39981091	TIMM50	-1	0	0	0	0	-1	0	-1	0	-1	-1	0	0	0	-5	5
chr3_156258230	SSR3	1	1	0	1	1	-1	1	0	-1	1	1	0	0	0	5	5
chr1_204525629	MDM4	-1	-1	0	0	-1	0	0	0	0	-1	-1	0	-1	1	-5	5
chr4_57327017	PAICS	1	1	0	0	1	-1	1	0	1	0	0	-1	1	1	5	5
chr21_34636204	IFNAR2	0	1	0	0	1	0	1	0	0	1	0	0	0	1	5	5
chr19_57727600	ZNF264	0	1	0	1	1	0	0	0	0	0	1	0	0	1	5	5
chr4_57327140	PAICS	0	1	0	0	1	0	1	0	1	1	0	0	0	0	5	5
chr19_16661370	SLC35E1	1	1	0	0	1	0	1	0	0	1	0	0	0	0	5	5
chrX_100264596	TRMT2B	1	1	0	1	1	0	0	0	0	0	1	0	0	0	5	5
chr19_57733555	ZNF264	0	1	0	0	1	0	0	0	0	1	1	0	0	1	5	5
chr7_65619237	CRCP	1	1	0	0	1	-1	0	0	1	1	1	-1	0	1	5	5
chr17_37006178	RPL23	-1	-1	0	0	0	-1	0	-1	0	0	-1	0	0	0	-5	5
chr6_74304014	SLC17A5	0	1	0	0	1	-1	1	0	1	1	0	0	0	1	5	5
chr14_75202435	FCF1	1	1	0	0	1	0	1	0	0	0	0	0	0	1	5	5
chr20_35519005	SAMHD1	0	1	0	0	1	0	0	0	0	1	1	0	1	0	5	5
chr1_28825921	PHACTR4	0	1	0	1	1	0	0	0	0	0	0	0	1	1	5	5
chr7_44918778	PURB	1	1	0	1	0	0	0	0	0	1	1	0	0	0	5	5
chrX_54588662	GNL3L	1	1	0	0	1	0	1	0	0	0	0	0	0	1	5	5
chrX_123043142	XIAP	0	1	0	0	1	0	0	0	0	1	1	0	0	1	5	5
chrX_123043143	XIAP	1	1	0	0	1	0	0	0	0	1	0	0	1	0	5	5
chr1_179326886	SOAT1	0	1	0	1	1	0	0	0	0	0	0	0	1	1	5	5
chr22_36662933	APOL1	0	1	0	1	1	-1	1	-1	0	1	1	0	1	0	5	5
chr1_20978483	DDOST	0	-1	0	0	0	-1	1	0	0	-1	-1	-1	-1	0	-5	5
chr7_128144879	METTL2B	1	1	0	0	1	0	0	0	0	0	0	0	1	1	5	5
chr8_38830586	PLEKHA2	1	1	0	0	1	-1	1	0	0	0	1	0	1	0	5	5
chr3_57612271	FAM116A	1	1	0	0	0	0	0	0	0	1	1	0	1	0	5	5
chr1_9328047	H6PD	0	1	0	0	1	0	1	0	1	0	0	0	0	1	5	5
chr1_9328046	H6PD	0	1	0	1	1	0	1	0	1	0	0	0	0	0	5	5
chr14_70836024	SYNJ2BP	-1	0	0	0	0	-1	1	0	0	-1	-1	-1	-1	0	-5	5
chr12_51324224	METTL7A	0	1	0	1	1	0	1	0	0	0	0	0	1	0	5	5
chr19_9761468	ZNF562	1	1	0	1	1	0	0	0	0	0	1	0	0	0	5	5
chr19_16661431	SLC35E1	0	1	0	0	1	0	1	0	0	0	1	0	0	1	5	5
chr2_128949171	UGGT1	0	1	0	0	1	0	0	1	0	1	1	0	0	0	5	5
chr2_128951796	UGGT1	0	1	0	1	1	0	0	1	0	0	0	0	0	1	5	5
chr20_3851221	MAVS	0	1	0	1	1	0	1	0	0	0	0	0	1	0	5	5
chr12_69237534	MDM2	1	1	0	0	1	-1	0	0	0	1	0	0	1	1	5	5
chrX_123043064	XIAP	0	1	0	1	1	0	-1	0	1	1	1	-1	0	1	5	5
chr1_28662323	MED18	0	1	0	1	1	0	1	0	0	0	0	0	1	0	5	5
chr8_42884423	HOOK3	0	1	0	0	1	0	0	0	0	1	1	0	0	1	5	5
chr5_70213694	SERF1A	1	1	0	0	1	0	0	0	0	0	1	-1	1	1	5	5
chr1_149913732	OTUD7B	0	1	0	0	1	0	0	0	0	1	1	0	1	0	5	5
chr19_53301119	ZNF28	0	1	0	0	1	0	0	0	1	1	0	0	1	0	5	5
chr3_48787452	PRKAR2A	-1	-1	0	0	1	-1	1	-1	0	-1	-1	0	-1	0	-5	5
chr5_150647739	GM2A	0	1	0	0	1	0	1	0	0	0	0	0	1	1	5	5
chr11_118619352	DDX6	0	1	0	0	1	0	0	0	0	1	0	0	1	1	5	5
chr1_10517998	DFFA	-1	1	0	0	1	-1	0	-1	0	-1	-1	-1	-1	0	-5	5
chr22_36056732	APOL6	0	1	0	0	1	-1	0	0	0	1	1	0	1	1	5	5
chr11_68523002	CPT1A	1	1	0	0	1	-1	-1	0	0	1	1	0	1	1	5	5
chr6_44417781	CDC5L	0	1	0	0	1	0	0	0	1	1	1	0	0	0	5	5
chr19_11040973	uc002mqd.1	1	1	0	0	1	0	0	1	0	0	0	0	0	1	5	5
chr1_179044206	FAM20B	0	1	0	0	1	0	1	0	0	1	0	0	1	0	5	5
chr2_128951080	UGGT1	1	1	0	1	1	-1	0	0	0	0	1	0	1	0	5	5
chr19_9673005	ZNF121	0	1	0	0	0	0	0	0	0	1	1	0	1	1	5	5
chr19_38123985	ZFP30	-1	0	0	0	0	-1	0	0	0	-1	-1	-1	0	0	-5	5
chr2_32535777	YIPF4	0	1	0	0	1	0	0	0	0	0	1	0	1	1	5	5
chr12_51325324	METTL7A	1	1	0	1	1	-1	1	0	0	0	0	0	0	1	5	5
chr17_73938326	ACOX1	1	1	0	0	1	-1	0	-1	1	1	0	0	1	1	5	5
chr2_61277486	PEX13	1	1	0	0	1	-1	1	0	0	1	0	0	1	0	5	5
chr8_11701530	CTSB	1	1	0	0	1	0	1	0	0	0	0	0	1	0	5	5
chr4_177252327	SPCS3	1	1	0	0	1	-1	1	0	0	0	0	0	1	1	5	5
chr8_11701392	CTSB	0	1	0	0	0	-1	1	-1	0	1	1	1	1	1	5	5
chr7_102277781	UPK3BL	-1	-1	0	0	0	-1	0	-1	0	-1	-1	0	0	1	-5	5
chr1_9161117	GPR157	1	1	0	1	1	0	0	0	0	0	0	0	0	1	5	5
chr21_34637023	IFNAR2	0	1	0	0	1	0	0	0	0	1	1	0	0	1	5	5
chr5_134236168	TXNDC15	0	1	0	1	1	0	1	0	0	0	0	0	0	1	5	5
chr19_9759387	ZNF562	1	1	0	0	0	0	0	0	0	1	0	0	1	1	5	5
chr5_40825987	RPL37	0	0	0	-1	-1	0	0	-1	0	-1	-1	0	0	0	-5	5
chr16_48388180	LONP2	0	1	0	1	1	-1	0	0	0	1	1	0	0	1	5	5
chr4_153898814	FHDC1	0	1	0	0	1	0	-1	0	0	1	1	0	1	1	5	5
chr19_4653426	TNFAIP8L1	0	1	0	0	1	0	0	0	1	0	1	0	1	0	5	5
chr19_58268472	ZNF776	0	1	0	0	1	-1	1	0	0	1	0	0	1	1	5	5
chr8_95804662	DPY19L4	0	1	0	1	1	-1	1	0	0	0	0	0	1	1	5	5
chr8_144737982	ZNF623	0	1	0	0	1	0	1	0	0	0	0	0	1	1	5	5
chr6_160101802	SOD2	1	1	0	0	1	0	0	-1	0	1	1	0	1	0	5	5
chr2_208619503	CCNYL1	0	1	0	0	1	0	0	0	0	0	1	0	1	1	5	5
chr2_208619504	CCNYL1	0	1	0	0	1	0	1	0	0	0	1	0	1	0	5	5
chrX_123047170	XIAP	1	1	0	1	1	-1	0	0	0	0	0	0	1	1	5	5
chr1_28825370	PHACTR4	1	1	-1	1	0	-1	1	0	0	1	0	0	1	1	5	5
chr7_65619243	CRCP	1	1	0	0	1	-1	0	0	1	1	0	0	0	1	5	5
chr11_68524809	CPT1A	1	1	0	0	1	0	1	0	0	0	0	0	1	0	5	5
chr5_121362875	SRFBP1	0	1	0	0	1	0	0	1	0	1	1	-1	0	1	5	5
chrX_77083828	MAGT1	1	1	0	0	1	-1	1	0	0	0	0	0	1	1	5	5
chr11_68523127	CPT1A	-1	-1	0	0	0	-1	1	0	0	-1	-1	-1	-1	1	-5	5
chr2_208619742	CCNYL1	1	1	0	1	1	-1	0	0	0	1	1	-1	1	0	5	5
chr11_16777998	C11orf58	0	1	0	0	1	0	1	0	0	0	1	0	0	1	5	5
chr16_22299174	EEF2K	0	1	0	0	1	0	0	0	0	1	1	0	1	0	5	5
chr2_32532765	YIPF4	1	1	0	0	1	0	0	0	0	0	0	0	1	1	5	5
chr7_156765403	NOM1	0	1	0	0	1	0	0	0	0	1	1	0	0	1	5	5
chr6_32973217	uc003ocr.2	1	1	0	0	0	0	1	0	0	1	1	0	0	0	5	5
chr1_6582558	NOL9	0	1	0	1	0	0	0	0	0	0	1	0	1	1	5	5
chr19_16661486	SLC35E1	0	1	0	0	1	0	1	0	0	1	1	0	0	0	5	5
chr11_68523450	CPT1A	-1	-1	0	0	0	0	0	0	0	-1	-1	-1	0	0	-5	5
chr5_40830019	RPL37	0	0	0	0	0	0	0	0	-1	-1	-1	-1	-1	0	-5	5
chr1_220231455	BPNT1	-1	-1	0	0	0	0	1	0	0	-1	-1	-1	-1	0	-5	5
chr16_22297236	EEF2K	1	1	0	0	1	-1	0	0	0	1	1	-1	1	1	5	5
chr2_32535033	YIPF4	0	1	0	1	1	0	0	0	0	0	0	0	1	1	5	5
chrX_77083615	MAGT1	0	1	0	1	1	-1	1	0	0	0	0	0	1	1	5	5
chr12_51325246	METTL7A	0	1	0	1	1	0	1	0	0	0	0	0	0	1	5	5
chr3_44791480	KIAA1143	1	1	0	0	1	-1	1	0	0	1	0	0	0	1	5	5
chr5_125961011	PHAX	1	1	0	0	1	0	1	0	0	0	0	0	0	1	5	5
chr7_44841493	PPIA	0	1	0	0	1	0	1	0	1	0	0	0	0	1	5	5
chr6_42856110	RPL7L1	1	1	0	0	1	-1	0	1	0	1	1	0	0	0	5	5
chr6_42856117	RPL7L1	-1	-1	0	0	0	-1	1	0	0	-1	-1	0	-1	0	-5	5
chr1_179829001	TOR1AIP2	1	1	-1	1	1	-1	0	0	1	0	0	0	1	1	5	5
chr5_134236286	TXNDC15	1	1	0	0	1	0	1	0	0	0	0	0	0	1	5	5
chr5_130539911	LYRM7	0	1	0	0	1	0	1	0	1	0	0	0	0	1	5	5
chr22_36056410	APOL6	0	1	0	0	1	-1	0	0	1	1	1	0	1	0	5	5
chr12_27574201	ARNTL2	1	1	0	0	1	0	1	0	0	0	1	0	0	0	5	5
chrX_54591113	GNL3L	0	1	0	0	1	0	1	1	0	1	0	0	0	0	5	5
chr16_70413748	ST3GAL2	-1	0	0	0	0	0	0	-1	0	-1	-1	0	-1	0	-5	5
chr19_14845069	EMR2	0	1	0	0	1	1	0	0	0	1	1	0	0	0	5	5
chr12_51324496	METTL7A	1	1	0	0	1	-1	1	0	0	0	0	0	1	1	5	5
chr19_58319085	ZNF552	1	1	0	0	1	-1	0	0	0	1	1	0	0	1	5	5
chrX_54589183	GNL3L	0	1	0	1	1	0	0	0	0	0	1	0	1	0	5	5
chr3_57612192	FAM116A	0	1	0	0	1	0	0	0	0	0	1	0	1	1	5	5
chr1_109475735	uc010ove.1	0	1	0	1	1	1	0	0	1	0	1	-1	0	0	5	5
chr1_109475734	uc010ove.1	0	1	0	1	1	0	0	0	1	1	0	0	0	0	5	5
chr8_30535953	GSR	1	1	0	0	1	-1	0	0	0	1	1	-1	1	1	5	5
chr2_216808330	MREG	0	1	0	1	0	0	1	0	0	1	1	0	0	0	5	5
chr2_201774596	ORC2	-1	-1	0	0	0	0	0	-1	0	-1	-1	0	-1	1	-5	5
chr19_18477761	PGPEP1	1	1	0	0	0	0	0	0	0	1	1	0	1	0	5	5
chr8_42876851	HOOK3	0	1	0	0	1	0	0	0	0	1	1	0	1	0	5	5
chr15_65442032	CLPX	0	1	0	0	0	0	0	1	0	1	1	0	0	1	5	5
chrX_123046770	XIAP	0	1	0	0	1	0	0	0	0	1	1	0	0	1	5	5
chr20_25428669	GINS1	1	1	0	1	1	0	0	0	0	0	1	0	0	0	5	5
chr19_39358724	RINL	0	1	0	0	1	-1	1	-1	0	1	1	0	1	1	5	5
chr1_113667521	LRIG2	0	1	0	0	1	0	1	0	0	0	1	0	0	1	5	5
chr1_33148096	RBBP4	0	1	0	1	1	0	0	0	0	1	0	0	1	0	5	5
chr4_73923592	COX18	0	0	0	0	0	-1	-1	-1	-1	0	0	0	0	-1	-5	5
chr16_81063443	CENPN	1	1	0	1	1	0	0	0	0	0	0	0	1	0	5	5
chr15_90626637	IDH2	-1	0	0	0	0	0	0	-1	1	-1	-1	-1	-1	0	-5	5
chr22_36056491	APOL6	0	1	0	0	1	-1	0	0	0	1	1	0	1	1	5	5
chr19_7087003	ZNF557	0	1	0	0	1	0	0	0	0	1	1	0	0	1	5	5
chr16_50139592	HEATR3	0	1	0	1	1	0	0	0	0	1	1	0	0	0	5	5
chr7_4810051	FOXK1	0	1	0	0	1	0	0	0	0	1	1	0	1	0	5	5
chr1_225974672	SRP9	-1	-1	0	0	0	0	1	0	0	-1	-1	-1	-1	0	-5	5
chr2_204168910	CYP20A1	1	1	0	0	1	0	0	0	0	0	1	0	0	1	5	5
chr6_42857002	RPL7L1	1	1	0	0	1	0	1	0	0	0	0	0	0	1	5	5
chr14_53242746	GNPNAT1	0	1	-1	0	1	-1	1	0	1	1	0	0	1	1	5	5
chr19_57732195	ZNF264	1	1	0	0	0	0	0	0	0	1	1	0	1	0	5	5
chr22_36055930	APOL6	0	-1	0	-1	0	-1	0	-1	0	0	0	0	-1	0	-5	5
chr21_34637225	IFNAR2	1	1	0	0	1	0	0	0	0	0	1	0	0	1	5	5
chr4_165998785	TMEM192	1	1	-1	1	0	0	1	0	1	0	0	0	0	1	5	5
chr5_125962528	PHAX	1	1	0	1	1	-1	0	0	0	1	0	0	0	1	5	5
chr2_208620143	CCNYL1	0	1	0	1	1	0	1	0	0	0	0	0	1	0	5	5
chrX_123046644	XIAP	1	1	0	0	1	0	0	0	0	0	1	0	0	1	5	5
chr20_44513595	ZSWIM1	0	1	0	0	1	-1	1	1	0	0	0	0	1	1	5	5
chr2_217366444	RPL37A	0	1	0	0	1	0	1	0	0	0	0	0	1	1	5	5
chr14_75203000	FCF1	1	1	0	1	1	-1	1	0	0	0	0	0	1	0	5	5
chr16_66923950	PDP2	1	1	0	1	1	-1	0	0	0	0	0	1	0	1	5	5
chr1_89649369	GBP4	0	-1	0	0	0	-1	-1	0	0	-1	-1	0	0	0	-5	5
chr3_57613008	FAM116A	1	1	0	0	1	0	0	0	0	1	1	0	0	0	5	5
chr4_39552693	C4orf34	0	1	0	1	1	0	1	0	0	0	0	0	0	1	5	5
chr2_128950890	UGGT1	0	1	0	0	1	0	1	0	0	0	0	0	1	1	5	5
chr1_19543249	KIAA0090	0	1	0	1	1	-1	1	-1	0	0	1	0	1	1	5	5
chr15_69699098	PAQR5	0	1	0	0	1	-1	1	0	0	1	1	0	1	0	5	5
chr1_19542621	KIAA0090	0	1	0	1	1	-1	0	0	0	0	1	0	1	1	5	5
chr2_128952050	UGGT1	0	1	0	0	1	0	1	0	0	1	1	0	0	0	5	5
chr17_57282304	PRR11	0	1	0	1	0	0	0	1	1	1	0	0	0	0	5	5
chr2_223424349	SGPP2	0	1	0	1	1	-1	1	0	0	1	1	0	0	0	5	5
chr2_201774186	ORC2	1	1	0	0	1	0	0	0	0	0	1	0	1	0	5	5
chr8_11700676	CTSB	1	1	0	1	1	-1	0	-1	0	0	1	1	1	0	5	5
chr1_160966456	F11R	0	0	0	0	1	0	1	0	0	1	1	0	0	1	5	5
chr2_37330368	EIF2AK2	1	1	0	1	1	0	0	0	0	0	0	0	1	0	5	5
chr16_75478254	uc002feb.2	0	1	0	0	1	0	0	0	0	1	1	0	0	1	5	5
chr20_3850514	MAVS	1	1	0	1	1	-1	0	0	0	0	0	0	1	1	5	5
chr22_36662396	APOL1	1	1	0	1	1	-1	0	-1	0	1	1	0	1	0	5	5
chr6_74134674	MB21D1	0	0	0	1	1	0	0	0	1	1	1	0	0	0	5	5
chr4_57327082	PAICS	1	1	0	1	0	-1	0	0	0	0	1	0	1	1	5	5
chr6_90344204	LYRM2	1	1	0	0	1	-1	1	0	0	1	1	-1	0	1	5	5
chr20_32294187	PXMP4	0	1	0	0	1	-1	0	0	0	1	1	0	1	1	5	5
chrX_54591063	GNL3L	1	0	0	0	1	0	1	1	1	0	0	0	0	0	5	5
chr5_149364103	SLC26A2	0	1	0	0	1	0	1	1	0	0	1	0	0	0	5	5
chr7_4810144	FOXK1	1	1	0	0	1	0	0	-1	0	0	1	0	1	1	5	5
chr3_10193873	VHL	0	1	0	1	1	0	0	0	0	0	0	0	1	1	5	5
chr1_220232084	BPNT1	0	-1	0	0	0	-1	0	0	0	-1	-1	0	-1	0	-5	5
chr6_160101733	SOD2	1	1	0	1	1	-1	-1	-1	1	1	1	0	1	0	5	5
chrX_54591306	GNL3L	1	1	0	0	0	0	1	0	0	1	0	0	0	1	5	5
chr16_10625266	EMP2	1	1	0	0	1	0	0	0	0	0	0	0	1	1	5	5
chr20_10037034	ANKRD5	0	1	0	1	1	0	0	0	0	0	1	0	1	0	5	5
chr22_20053045	C22orf25	0	1	0	0	1	0	1	0	0	1	1	0	0	0	5	5
chr8_98741344	MTDH	1	1	0	0	1	-1	0	0	0	1	1	0	0	1	5	5
chr3_10193796	VHL	1	1	0	1	0	-1	1	0	0	0	1	0	1	0	5	5
chr10_75010087	MRPS16	1	1	0	0	1	-1	0	0	0	1	1	0	1	0	5	5
chr14_68059990	uc010tsy.1	0	1	0	0	1	0	0	0	0	1	1	0	0	1	5	5
chr5_37289087	NUP155	1	1	0	0	1	0	0	0	0	1	1	0	0	0	5	5
chr7_65619218	CRCP	0	1	0	0	1	0	0	0	1	1	1	0	0	0	5	5
chr22_41996061	PPPDE2	0	1	0	1	1	0	1	0	0	0	0	0	1	0	5	5
chr15_42861705	HAUS2	0	1	-1	0	1	0	1	0	0	1	1	0	0	1	5	5
chr19_57733635	ZNF264	1	1	0	0	0	0	0	0	0	1	1	0	0	1	5	5
chr19_57733636	ZNF264	1	1	0	0	0	0	0	0	0	1	1	0	0	1	5	5
chr3_57612931	FAM116A	1	1	0	1	1	0	0	0	0	0	0	0	1	0	5	5
chr14_75202994	FCF1	1	1	0	1	1	-1	1	0	0	0	0	0	0	1	5	5
chrX_118672561	CXorf56	1	1	0	0	1	-1	1	0	0	0	0	0	1	1	5	5
chr2_216808308	MREG	0	1	0	0	1	0	1	0	0	1	1	0	0	0	5	5
chr1_28825466	PHACTR4	1	1	-1	0	0	0	1	0	0	0	0	1	1	1	5	5
chr1_145689693	RNF115	-1	-1	1	-1	0	-1	1	-1	0	-1	-1	-1	0	1	-5	5
chr20_32293151	PXMP4	1	1	-1	1	1	-1	0	0	0	1	1	0	0	1	5	5
chr14_55834376	ATG14	0	1	0	0	1	0	1	0	0	0	1	0	0	1	5	5
chr22_36057400	APOL6	1	1	0	0	1	-1	0	0	0	1	1	0	0	1	5	5
chr8_98739209	MTDH	1	1	-1	1	0	0	1	0	0	0	0	0	1	1	5	5
chr3_179117241	GNB4	0	1	0	0	1	0	0	1	0	0	1	0	1	0	5	5
chr16_10625102	EMP2	1	1	0	1	1	0	0	0	0	0	0	0	1	0	5	5
chr4_57326112	PAICS	0	-1	0	0	0	0	0	0	0	-1	-1	-1	-1	0	-5	5
chr20_3853967	MAVS	0	1	0	1	1	0	0	1	0	0	1	0	0	0	5	5
chr1_19585493	MRTO4	0	1	0	0	1	0	1	0	0	0	1	0	1	0	5	5
chr4_17803020	DCAF16	1	1	0	1	0	0	0	0	0	1	1	-1	0	1	5	5
chr14_70834227	SYNJ2BP	0	1	0	0	1	0	0	0	0	1	1	0	0	1	5	5
chr8_30535980	GSR	1	1	0	1	1	-1	-1	-1	0	1	1	0	1	1	5	5
chr1_149913720	OTUD7B	0	1	0	0	1	0	0	0	0	1	1	0	0	1	5	5
chr19_4653673	TNFAIP8L1	1	1	0	0	1	0	-1	0	0	0	1	0	1	1	5	5
chrX_118672612	CXorf56	-1	0	0	0	0	0	0	-1	0	-1	-1	0	-1	0	-5	5
chrX_54591267	GNL3L	0	1	0	0	1	0	0	0	0	1	0	0	1	1	5	5
chr18_47919640	SKA1	0	1	0	0	1	0	0	0	0	1	1	0	1	0	5	5
chr6_150045736	NUP43	0	1	0	0	1	0	1	0	0	1	1	0	0	0	5	5
chr16_66921587	PDP2	0	1	0	0	0	0	1	0	0	1	1	0	0	1	5	5
chr7_65619347	CRCP	1	1	0	0	1	-1	1	0	0	0	0	0	1	1	5	5
chr6_90344706	LYRM2	0	1	0	0	1	-1	1	0	0	0	1	0	1	1	5	5
chr19_45168749	PVR	0	1	0	1	0	0	1	0	0	0	1	0	1	0	5	5
chr1_45975345	MMACHC	1	1	0	0	1	-1	1	0	0	0	0	0	1	1	5	5
chr4_73923541	COX18	0	1	0	1	1	-1	0	0	0	1	0	0	1	1	5	5
chr5_130538099	LYRM7	-1	-1	0	0	0	-1	0	0	0	0	-1	0	-1	0	-5	5
chr8_98741394	MTDH	0	1	0	1	0	0	1	0	0	0	1	0	1	0	5	5
chr20_42933658	FITM2	0	1	0	1	1	0	0	0	0	1	1	0	0	0	5	5
chr14_23441476	JUB	0	1	0	0	1	0	0	0	0	1	1	0	0	1	5	5
chr22_41995957	PPPDE2	0	1	0	1	1	0	0	0	0	0	0	0	1	1	5	5
chr1_160967857	F11R	1	1	0	1	1	0	1	0	0	0	0	0	0	0	5	5
chr6_119499517	MAN1A1	0	1	0	0	1	-1	1	0	1	1	1	0	0	0	5	5
chrX_118672577	CXorf56	0	1	0	0	1	0	1	0	0	1	0	0	0	1	5	5
chrX_118672578	CXorf56	1	1	0	0	1	-1	1	0	0	1	1	-1	0	1	5	5
chr7_17384354	AHR	1	1	0	0	1	-1	-1	0	0	1	1	0	1	1	5	5
chr19_58638226	ZNF329	1	1	0	0	1	0	1	0	0	0	0	0	0	1	5	5
chr2_61315749	uc002sav.3	1	1	0	0	1	0	1	0	0	0	0	0	0	1	5	5
chr1_10520378	DFFA	1	1	0	0	1	-1	0	0	0	1	0	0	1	1	5	5
chr20_32294201	PXMP4	0	1	0	0	1	-1	0	0	0	1	1	0	1	1	5	5
chr3_15113716	ZFYVE20	1	1	0	0	1	0	0	0	0	0	0	0	1	1	5	5
chr1_226171400	C1orf55	0	1	0	0	1	0	0	0	0	1	1	0	0	1	5	5
chr2_216808841	MREG	0	1	0	0	1	0	0	0	0	1	0	0	1	1	5	5
chr11_93468772	TAF1D	0	1	0	0	1	0	0	0	0	1	1	0	0	1	5	5
chr16_66923788	PDP2	1	1	0	0	1	0	0	0	0	1	0	0	0	1	5	5
chr12_69160105	SLC35E3	1	1	0	0	1	0	0	0	0	0	1	0	0	1	5	5
chrX_84346237	APOOL	0	1	0	0	1	0	1	0	0	0	0	0	1	1	5	5
chr8_42884565	HOOK3	0	1	0	0	1	0	0	0	0	1	1	0	0	1	5	5
chr15_65441935	CLPX	0	1	0	0	1	-1	0	0	0	1	1	0	1	1	5	5
chr21_34636216	IFNAR2	0	1	0	0	1	0	1	0	0	0	1	0	0	1	5	5
chrX_123045443	XIAP	0	1	0	0	1	0	1	0	0	1	0	0	0	1	5	5
chr15_42859382	HAUS2	1	1	-1	0	0	0	0	0	0	1	1	0	1	1	5	5
chr1_109475543	uc010ove.1	0	1	0	1	1	0	0	0	0	1	1	0	0	0	5	5
chr1_150703613	CTSS	1	1	0	0	1	0	0	0	0	0	1	0	1	0	5	5
chr13_21949108	ZDHHC20	1	1	0	0	1	0	0	0	0	0	1	0	0	1	5	5
chr3_156258389	SSR3	1	1	0	0	1	-1	0	0	0	1	1	-1	1	1	5	5
chr2_224620811	AP1S3	0	1	-1	1	1	0	1	0	0	0	0	0	1	1	5	5
chr2_224620813	AP1S3	1	1	0	0	1	0	1	0	0	0	0	0	0	1	5	5
chr1_202554253	PPP1R12B	-1	0	0	0	0	0	-1	0	0	-1	-1	0	-1	0	-5	5
chr6_42855936	RPL7L1	0	1	0	1	1	0	1	0	0	0	0	0	1	0	5	5
chr1_160966408	F11R	0	1	0	1	1	0	1	0	0	1	0	0	0	0	5	5
chrX_123046695	XIAP	0	1	0	0	1	0	0	0	0	1	1	0	0	1	5	5
chr4_2940265	uc003ggl.2	0	1	0	0	1	-1	1	0	1	0	0	0	1	1	5	5
chr8_48889633	MCM4	0	1	0	0	1	0	1	0	0	0	0	0	1	1	5	5
chr10_75009720	MRPS16	1	1	0	1	1	-1	0	-1	-1	1	1	0	1	1	5	5
chr6_160100926	SOD2	0	1	0	0	1	0	1	0	0	1	1	0	0	0	5	5
chr6_43585412	POLH	0	1	0	1	1	0	0	0	0	0	0	0	1	1	5	5
chr1_28825830	PHACTR4	0	1	0	0	1	0	0	0	0	0	1	0	1	1	5	5
chr1_53291382	ZYG11B	1	1	0	0	0	-1	0	0	0	1	1	0	1	1	5	5
chr8_30536078	GSR	0	1	0	0	1	-1	1	0	0	1	0	0	1	1	5	5
chrX_153276787	IRAK1	-1	-1	0	-1	0	-1	0	0	0	-1	0	0	-1	1	-5	5
chrX_54591370	GNL3L	1	1	0	0	1	0	1	0	0	0	0	0	0	1	5	5
chr20_43706101	STK4	0	1	0	1	1	0	1	0	0	0	0	0	1	0	5	5
chr17_40007671	KLHL11	0	1	0	0	1	0	0	0	0	1	1	0	1	0	5	5
chr13_50487525	C13orf1	1	1	0	1	1	0	0	0	-1	0	0	0	1	1	5	5
chr7_90018884	GTPBP10	1	1	0	0	1	-1	0	0	0	1	1	0	0	1	5	5
chr1_179042719	FAM20B	1	1	0	1	1	0	0	0	0	0	1	0	0	0	5	5
chrX_16782559	SYAP1	1	1	0	0	1	0	0	0	0	1	1	0	0	0	5	5
chr8_42883376	HOOK3	0	1	0	0	1	0	1	0	0	0	0	1	0	1	5	5
chr7_44917236	PURB	1	1	0	0	1	0	0	0	0	1	1	0	0	0	5	5
chr7_44917239	PURB	1	1	0	0	1	0	0	0	0	1	1	0	0	0	5	5
chr6_150045818	NUP43	1	1	0	0	1	0	1	0	0	0	0	0	0	1	5	5
chr2_128949425	UGGT1	1	1	0	0	1	0	1	0	0	0	1	0	0	0	5	5
chr1_100489619	SLC35A3	1	1	0	0	1	0	0	0	0	0	0	0	1	1	5	5
chr3_179117128	GNB4	0	1	0	1	1	0	0	0	0	1	1	0	0	0	5	5
chr19_16661421	SLC35E1	0	1	0	0	1	0	1	1	0	0	1	0	0	0	5	5
chr15_42861657	HAUS2	0	1	0	0	1	0	0	0	1	1	1	0	0	0	5	5
chr19_53381775	ZNF320	0	1	-1	0	0	0	1	0	1	1	1	0	0	1	5	5
chr14_53109810	ERO1L	0	1	0	0	1	0	1	0	0	0	0	0	1	1	5	5
chr11_77779628	NDUFC2	0	1	0	0	1	0	1	0	0	0	0	0	1	1	5	5
chr3_141668742	TFDP2	-1	0	0	-1	0	-1	0	0	0	0	-1	0	-1	0	-5	5
chrX_54589948	GNL3L	1	1	-1	1	1	0	1	0	0	1	0	0	0	0	5	5
chr3_38567324	EXOG	-1	-1	0	0	0	-1	0	0	0	-1	0	-1	0	0	-5	5
chr2_224620490	AP1S3	0	1	0	0	1	0	1	0	0	0	0	0	1	1	5	5
chr14_75202734	FCF1	1	1	-1	0	1	-1	1	0	0	1	0	0	1	1	5	5
chr10_101992899	CWF19L1	1	1	-1	0	0	-1	1	0	0	1	1	0	1	1	5	5
chr1_36067821	PSMB2	1	1	0	1	1	0	0	-1	0	0	0	0	1	1	5	5
chr3_45722381	LIMD1	1	1	0	0	1	-1	0	0	0	1	0	0	1	1	5	5
chr17_78294728	RNF213	0	1	0	0	1	0	1	0	1	0	0	0	0	1	5	5
chr2_208619650	CCNYL1	0	1	0	0	1	0	1	0	0	0	0	0	1	1	5	5
chr7_90018804	GTPBP10	1	1	0	1	0	0	0	0	0	0	1	0	0	1	5	5
chr1_53289688	ZYG11B	0	1	0	1	1	-1	0	0	-1	1	1	0	1	1	5	5
chr8_11700554	CTSB	0	1	0	0	1	0	1	0	0	0	1	0	1	0	5	5
chr4_73923056	COX18	-1	-1	0	0	0	-1	0	0	0	-1	-1	0	0	0	-5	5
chr2_217366580	RPL37A	0	1	0	0	1	-1	1	1	0	0	0	0	1	1	5	5
chr14_75202968	FCF1	0	1	0	0	1	0	1	0	0	0	0	0	1	1	5	5
chr3_10192596	VHL	1	1	0	1	1	-1	0	0	0	1	0	0	1	0	5	5
chr8_11701509	CTSB	0	1	0	0	1	-1	1	0	0	0	1	0	1	1	5	5
chr1_28661739	MED18	1	1	0	0	0	0	1	0	1	0	0	0	1	0	5	5
chr12_51325440	METTL7A	1	1	0	0	1	-1	1	-1	0	0	1	0	1	1	5	5
chr12_51324313	METTL7A	1	1	0	1	1	-1	1	0	-1	0	0	0	1	1	5	5
chr4_57327022	PAICS	1	1	0	0	1	-1	1	-1	1	1	0	0	1	0	5	5
chr20_42932473	FITM2	0	1	0	0	1	0	1	0	0	0	1	0	0	1	5	5
chr22_36662740	APOL1	1	1	0	0	1	0	0	0	0	0	0	1	1	0	5	5
chr6_160101723	SOD2	1	1	0	1	1	0	0	-1	0	1	1	0	0	0	5	5
chr6_160101724	SOD2	1	1	0	1	1	-1	0	-1	0	1	1	0	1	0	5	5
chrX_54591006	GNL3L	1	1	0	1	1	0	0	0	0	0	1	0	0	0	5	5
chr2_201774641	ORC2	1	1	0	1	1	0	1	0	0	0	0	0	0	0	5	5
chr7_128145202	METTL2B	0	1	0	1	1	0	0	0	1	0	0	0	1	0	5	5
chr12_51324467	METTL7A	1	1	0	0	1	-1	1	0	0	0	0	1	1	0	5	5
chr19_46052831	OPA3	1	1	0	1	1	-1	-1	0	0	0	1	0	1	1	5	5
chr3_93778778	DHFRL1	-1	-1	0	0	0	-1	0	0	0	-1	-1	0	0	0	-5	5
chr6_160101811	SOD2	1	1	0	1	1	0	-1	-1	0	1	1	0	1	0	5	5
chr2_201843379	FAM126B	1	1	0	1	1	0	-1	0	0	0	1	0	1	0	5	5
chr19_4653238	TNFAIP8L1	0	1	0	0	0	0	0	0	1	1	1	0	1	0	5	5
chr16_75479474	uc002feb.2	0	1	0	0	1	0	1	0	0	0	0	0	1	1	5	5
chr12_69160585	SLC35E3	1	1	0	0	1	0	0	0	0	0	0	0	1	1	5	5
chr12_56227618	uc001shz.1	1	1	0	0	1	0	0	0	0	0	0	0	1	1	5	5
chr14_75202475	FCF1	1	1	0	0	1	-1	1	0	0	1	0	0	0	1	5	5
chr6_31640459	CSNK2B	0	1	0	1	1	0	0	0	0	0	1	0	0	1	5	5
chr2_37431520	AC007390.5	1	1	0	1	1	-1	0	-1	0	1	1	0	1	0	5	5
chr5_43380737	CCL28	0	1	0	0	0	0	1	0	1	1	0	0	0	1	5	5
chr8_1729353	CLN8	0	1	0	0	1	0	1	0	1	0	1	0	0	0	5	5
chr1_9163096	GPR157	1	1	0	0	1	0	0	0	0	1	1	0	0	0	5	5
chr7_4810083	FOXK1	0	1	0	1	1	0	0	0	0	0	1	0	1	0	5	5
chr16_10625058	EMP2	1	1	0	1	1	0	0	0	0	0	0	0	1	0	5	5
chr2_61276788	PEX13	1	1	0	1	0	0	1	0	0	1	0	0	0	0	5	5
chr14_53242639	GNPNAT1	1	1	0	1	1	-1	1	0	0	0	0	-1	1	1	5	5
chr8_95805070	DPY19L4	1	1	0	1	1	-1	1	0	0	0	0	0	1	0	5	5
chr19_58638816	ZNF329	0	1	0	0	1	0	1	0	0	1	1	0	0	0	5	5
chr2_216808831	MREG	1	1	0	0	1	0	0	0	0	0	0	0	1	1	5	5
chr4_153898712	FHDC1	0	1	0	0	1	-1	0	0	0	1	1	0	1	1	5	5
chr2_204163489	CYP20A1	0	1	0	0	0	1	0	0	0	1	1	0	0	1	5	5
chr19_39358804	RINL	0	1	0	0	0	-1	1	0	0	1	1	0	1	1	5	5
chr19_57727640	ZNF264	1	1	0	0	0	0	0	0	0	1	1	0	0	1	5	5
chr4_17802931	DCAF16	1	1	0	0	1	0	0	0	0	1	1	0	0	0	5	5
chr4_17802930	DCAF16	1	1	0	0	1	0	0	0	0	0	1	0	0	1	5	5
chr15_50852150	TRPM7	0	1	0	0	1	0	1	0	0	1	0	0	0	1	5	5
chr17_46941615	CALCOCO2	0	-1	0	-1	0	0	0	0	-1	-1	-1	0	0	0	-5	5
chr15_42861767	HAUS2	1	1	0	0	1	0	0	0	0	1	1	0	0	0	5	5
chr21_34729959	IFNAR1	1	1	0	0	1	0	1	1	0	0	0	0	0	0	5	5
chr1_19620429	AL035413.1	1	1	0	0	0	0	1	0	0	0	0	0	1	1	5	5
chr2_216808321	MREG	1	1	0	1	1	0	1	0	0	0	0	0	0	0	5	5
chr8_42876015	HOOK3	1	1	0	0	0	0	0	0	0	1	0	0	1	1	5	5
chr19_21988166	ZNF43	1	1	0	0	0	0	0	0	0	1	1	0	0	1	5	5
chr15_65442001	CLPX	1	1	0	0	1	0	-1	0	0	1	1	0	0	1	5	5
chr1_10518688	DFFA	0	1	0	0	1	0	0	0	1	0	0	0	1	1	5	5
chr6_42046588	TAF8	1	1	0	0	1	0	0	0	0	1	0	0	0	1	5	5
chr17_73939269	ACOX1	1	1	0	0	1	-1	-1	0	1	1	1	-1	1	1	5	5
chr4_165998078	TMEM192	0	1	0	0	1	0	1	0	0	1	1	0	0	0	5	5
chr16_75479250	uc002feb.2	1	1	0	0	1	0	1	0	0	1	0	0	0	0	5	5
chr16_75478122	uc002feb.2	0	1	0	0	1	0	1	0	0	1	1	0	0	0	5	5
chrX_123046840	XIAP	1	1	0	0	1	-1	1	0	0	0	1	0	1	0	5	5
chr6_42857031	RPL7L1	0	1	0	1	1	-1	0	-1	0	1	1	0	1	1	5	5
chr6_42856029	RPL7L1	1	1	0	1	1	-1	1	-1	0	0	0	0	1	1	5	5
chrX_16782071	SYAP1	0	1	0	1	1	0	0	0	0	0	1	0	0	1	5	5
chr7_44841857	PPIA	-1	-1	1	0	0	-1	1	0	0	-1	-1	-1	-1	0	-5	5
chr20_3855879	MAVS	1	1	0	0	1	0	1	0	0	0	0	0	1	0	5	5
chr1_9331100	H6PD	0	1	0	0	1	0	1	0	0	0	0	0	1	1	5	5
chr8_42878729	HOOK3	1	1	0	0	0	0	0	0	0	1	1	0	0	1	5	5
chr8_42878725	HOOK3	0	1	0	0	1	0	0	0	0	1	1	0	0	1	5	5
chr15_42861604	HAUS2	1	1	0	0	1	0	0	0	0	1	1	0	0	0	5	5
chr8_42875988	HOOK3	0	1	0	0	1	0	1	0	0	0	0	0	1	1	5	5
chr1_36068370	PSMB2	1	1	0	1	1	-1	1	0	-1	0	0	0	1	1	5	5
chr1_45975610	MMACHC	0	1	0	0	0	0	1	0	0	1	1	0	1	0	5	5
chr11_68523497	CPT1A	0	1	0	1	1	-1	1	0	0	1	0	0	1	0	5	5
chr15_65442086	CLPX	0	1	0	0	1	0	0	0	0	1	0	0	1	1	5	5
chr1_220231492	BPNT1	-1	-1	0	0	0	0	0	0	0	-1	-1	0	-1	0	-5	5
chr11_93495700	C11orf54	-1	-1	0	0	0	0	0	0	0	-1	0	-1	-1	0	-5	5
chr15_42859986	HAUS2	0	1	0	1	1	0	0	0	0	1	1	0	0	0	5	5
chr9_37503313	POLR1E	0	1	0	0	1	0	1	0	1	0	1	0	0	0	5	5
chr6_42070057	C6orf132	1	1	0	0	1	0	0	0	0	0	1	0	0	1	5	5
chr4_153898273	FHDC1	0	1	0	0	0	0	0	0	0	1	1	0	1	1	5	5
chr17_57280292	PRR11	1	0	0	0	1	0	0	0	1	0	0	0	1	1	5	5
chr16_66923949	PDP2	0	1	0	1	1	-1	0	0	0	0	1	1	0	1	5	5
chr10_75009592	MRPS16	1	1	0	1	1	-1	0	-1	0	1	1	0	1	0	5	5
chr19_9761591	ZNF562	0	1	0	0	0	0	0	0	1	1	1	0	1	0	5	5
chr5_40830870	RPL37	0	-1	0	0	0	-1	0	-1	0	-1	-1	0	0	0	-5	5
chr15_60714420	NARG2	0	1	0	1	1	-1	1	0	0	0	0	0	1	1	5	5
chr22_36662382	APOL1	0	1	0	1	1	0	1	0	0	0	0	0	0	0	4	4
chr7_90019131	GTPBP10	0	1	0	0	1	0	0	0	0	0	0	0	1	1	4	4
chr10_101992683	CWF19L1	0	1	0	0	1	0	0	0	0	0	0	0	1	1	4	4
chr10_73994681	ANAPC16	0	1	0	0	1	0	1	0	0	0	0	0	1	0	4	4
chr3_196079697	UBXN7	1	1	0	1	1	-1	0	0	0	0	1	-1	1	0	4	4
chr19_58638201	ZNF329	0	1	0	0	1	0	1	0	0	0	0	0	0	1	4	4
chr7_17384482	AHR	1	1	0	0	1	0	1	0	0	0	0	0	0	0	4	4
chr7_44917320	PURB	0	1	0	1	0	0	1	0	0	0	0	0	1	0	4	4
chr2_61277938	PEX13	0	1	0	0	1	0	0	0	0	1	0	0	0	1	4	4
chrX_84346943	APOOL	0	1	0	0	1	0	0	0	0	0	0	0	1	1	4	4
chr19_11945666	ZNF440	1	1	0	0	1	0	1	0	0	0	0	0	0	0	4	4
chrX_123047067	XIAP	0	1	0	0	1	-1	0	0	0	0	1	0	1	1	4	4
chr6_90342301	LYRM2	0	1	0	0	1	0	0	0	0	0	1	0	0	1	4	4
chr5_134236129	TXNDC15	0	1	0	0	1	-1	1	0	0	0	0	0	1	1	4	4
chrX_77083654	MAGT1	1	1	0	1	1	-1	1	0	0	0	0	0	0	0	4	4
chr1_1595048	SLC35E2B	0	1	0	0	1	0	1	0	0	0	0	-1	1	1	4	4
chr4_57326291	PAICS	0	1	0	1	1	-1	1	0	0	0	0	0	1	0	4	4
chrX_118673277	CXorf56	0	1	0	0	0	0	0	0	0	1	0	0	1	1	4	4
chr16_75479322	uc002feb.2	0	1	0	0	1	0	0	0	0	1	0	0	0	1	4	4
chr1_53289892	ZYG11B	0	1	0	0	1	-1	1	0	0	0	1	-1	1	1	4	4
chr18_56420636	MALT1	1	1	0	0	0	0	0	0	0	0	0	0	1	1	4	4
chr2_217366615	RPL37A	0	1	0	0	1	0	0	0	0	0	0	0	1	1	4	4
chr12_125512507	BRI3BP	0	1	0	1	1	-1	1	0	0	0	0	0	1	0	4	4
chr8_42875736	HOOK3	0	1	0	0	0	1	1	0	0	0	0	0	0	1	4	4
chr6_43583458	POLH	1	0	0	0	1	0	1	0	0	0	0	0	0	1	4	4
chrX_2824988	ARSD	0	0	0	0	0	-1	-1	-1	0	-1	0	0	0	0	-4	4
chrX_54589812	GNL3L	0	1	0	0	1	0	0	0	0	0	1	0	0	1	4	4
chr6_42856158	RPL7L1	1	1	0	1	1	-1	1	-1	-1	1	0	0	1	0	4	4
chr3_10193788	VHL	1	1	0	0	1	-1	0	0	0	0	1	0	1	0	4	4
chr17_80347528	C17orf101	1	1	0	0	1	0	0	0	0	0	0	0	1	0	4	4
chr12_72096125	TMEM19	1	1	0	0	1	-1	0	-1	0	0	1	0	1	1	4	4
chr19_46053266	OPA3	1	1	0	0	1	0	0	0	0	0	0	0	0	1	4	4
chrX_118672395	CXorf56	1	1	0	0	1	0	0	0	1	0	0	0	0	0	4	4
chr3_45722253	LIMD1	0	1	0	0	1	-1	1	0	0	0	0	0	1	1	4	4
chr5_34906750	RAD1	1	1	0	0	1	-1	0	0	0	1	0	0	0	1	4	4
chr1_202554273	PPP1R12B	0	0	0	-1	0	0	0	0	0	-1	-1	0	-1	0	-4	4
chr20_43707735	STK4	1	1	0	0	0	0	0	0	0	1	1	0	0	0	4	4
chr6_42855914	RPL7L1	1	1	0	0	0	0	1	0	0	0	0	0	1	0	4	4
chr15_34523867	SLC12A6	0	0	0	0	1	0	1	0	0	0	0	0	1	1	4	4
chr17_73941108	ACOX1	1	1	0	1	1	0	0	0	0	0	0	0	0	0	4	4
chr5_43380782	CCL28	0	1	0	0	0	-1	1	0	0	1	1	0	0	1	4	4
chr12_110289557	GLTP	1	1	0	0	1	0	1	0	0	0	0	0	0	0	4	4
chr3_49461148	NICN1	0	1	0	0	1	0	1	0	0	0	0	0	0	1	4	4
chr8_48889659	MCM4	1	1	0	0	1	-1	0	0	1	0	0	0	0	1	4	4
chr16_22298489	EEF2K	0	1	0	0	1	0	0	0	0	1	1	0	0	0	4	4
chrX_123047075	XIAP	0	1	0	0	1	0	0	0	1	0	0	0	0	1	4	4
chr17_35970245	DDX52	0	1	0	0	1	0	0	0	0	1	1	0	0	0	4	4
chr15_60714501	NARG2	0	1	0	0	1	0	0	0	0	0	0	0	1	1	4	4
chr15_60714500	NARG2	1	1	0	0	1	0	0	0	0	0	0	0	0	1	4	4
chr5_37290336	NUP155	0	1	0	1	1	0	1	0	0	0	0	0	0	0	4	4
chr14_21928985	RAB2B	0	-1	0	0	0	0	0	0	0	-1	-1	0	-1	0	-4	4
chr16_22297277	EEF2K	0	1	0	0	1	0	1	0	0	0	0	0	1	0	4	4
chr22_36057225	APOL6	0	1	0	0	1	0	1	0	0	0	0	0	1	0	4	4
chr4_73923454	COX18	0	1	0	0	1	0	0	0	0	1	1	0	0	0	4	4
chr16_23476526	GGA2	0	1	0	0	1	-1	1	0	0	0	0	0	1	1	4	4
chr3_44790716	KIAA1143	0	1	0	0	1	-1	1	0	0	0	0	0	1	1	4	4
chr12_72096579	TMEM19	1	1	0	0	1	-1	1	0	0	0	0	0	0	1	4	4
chrX_54588073	GNL3L	0	1	0	0	1	0	1	0	0	0	1	0	0	0	4	4
chr1_214524318	PTPN14	0	1	0	0	1	0	0	0	0	0	1	0	0	1	4	4
chr8_30536584	GSR	0	1	0	0	1	0	0	0	0	0	0	0	1	1	4	4
chr16_81064336	CENPN	0	1	0	0	1	0	0	0	1	1	0	0	0	0	4	4
chr15_90626472	IDH2	-1	0	0	0	-1	0	0	0	0	0	0	-1	-1	0	-4	4
chr13_20247038	MPHOSPH8	0	1	0	0	0	0	0	0	0	1	1	0	0	1	4	4
chrX_123044465	XIAP	0	1	0	0	1	0	0	0	0	0	1	0	1	0	4	4
chr1_45975554	MMACHC	0	-1	0	0	0	-1	0	0	0	0	-1	0	-1	0	-4	4
chr1_36067886	PSMB2	1	0	0	0	0	0	1	0	0	0	0	0	1	1	4	4
chr20_3907309	PANK2	0	1	0	0	1	0	0	0	0	0	0	0	1	1	4	4
chr8_11700729	CTSB	0	1	0	0	1	-1	0	-1	0	1	1	0	1	1	4	4
chr19_39358857	RINL	0	1	0	0	1	-1	0	0	0	1	1	0	0	1	4	4
chr15_90819466	AC091167.2	0	1	0	1	1	0	0	0	0	0	0	0	1	0	4	4
chr1_28662180	MED18	0	1	0	0	1	0	0	0	0	0	0	0	1	1	4	4
chr16_81064134	CENPN	0	0	0	1	1	0	0	0	0	0	0	0	1	1	4	4
chr15_65442171	CLPX	0	1	0	0	1	0	0	1	0	0	0	0	1	0	4	4
chr21_34637149	IFNAR2	0	1	0	0	1	0	1	0	0	1	0	0	0	0	4	4
chr3_44790691	KIAA1143	1	1	-1	0	1	-1	1	0	0	1	0	-1	1	1	4	4
chr3_197612227	LRCH3	0	1	0	0	0	0	0	0	0	1	0	0	1	1	4	4
chr2_37429738	uc002rpx.1	0	1	0	0	1	0	0	0	0	0	0	0	1	1	4	4
chr20_25428606	GINS1	1	1	-1	0	1	0	0	0	0	0	1	0	1	0	4	4
chr2_37331119	EIF2AK2	0	1	0	0	1	0	1	0	0	0	0	0	1	0	4	4
chr19_53207304	ZNF611	0	1	0	0	0	0	1	0	0	0	0	0	1	1	4	4
chr11_31453097	DNAJC24	1	1	0	0	0	0	0	0	0	1	1	0	0	0	4	4
chrX_123046566	XIAP	0	1	0	0	1	-1	0	0	1	1	0	0	0	1	4	4
chr2_204167666	CYP20A1	0	1	0	0	1	0	0	0	0	0	1	0	0	1	4	4
chr3_93778202	DHFRL1	-1	-1	0	0	0	0	0	0	0	-1	-1	0	0	0	-4	4
chr10_73994040	ANAPC16	0	1	0	0	1	0	1	0	0	0	0	0	1	0	4	4
chr1_184762510	FAM129A	-1	1	0	0	0	0	0	-1	0	0	-1	-1	-1	0	-4	4
chr19_7084578	ZNF557	0	1	0	0	1	0	0	1	0	0	0	0	0	1	4	4
chr5_134236557	TXNDC15	0	1	0	0	1	0	1	0	0	0	0	0	0	1	4	4
chrX_77083209	MAGT1	0	1	0	0	1	0	1	0	0	0	0	0	1	0	4	4
chr1_28661657	MED18	0	1	0	1	1	0	1	0	0	0	0	0	0	0	4	4
chr12_51325582	METTL7A	0	1	0	0	1	0	1	0	0	0	0	0	1	0	4	4
chr22_36055974	APOL6	0	0	0	0	1	0	1	0	0	0	0	0	1	1	4	4
chr15_90819619	AC091167.2	0	1	0	0	1	0	1	0	0	0	0	0	1	0	4	4
chr2_61276645	PEX13	1	1	0	0	1	0	-1	0	0	0	1	0	1	0	4	4
chr6_42856051	RPL7L1	-1	-1	0	0	1	-1	1	-1	0	-1	-1	0	-1	1	-4	4
chr2_61277277	PEX13	0	1	0	0	1	0	0	0	0	1	1	0	0	0	4	4
chr3_169806843	PHC3	1	1	0	0	0	0	1	0	0	0	1	0	0	0	4	4
chr10_75009781	MRPS16	0	1	0	0	1	0	0	0	0	0	1	0	1	0	4	4
chr11_16778270	C11orf58	1	1	0	1	1	-1	-1	0	-1	0	1	0	1	1	4	4
chrX_123046302	XIAP	0	1	-1	0	1	-1	0	0	1	1	0	0	1	1	4	4
chr5_40827028	RPL37	-1	0	0	0	0	0	-1	0	0	-1	-1	0	0	0	-4	4
chr5_125962568	PHAX	1	1	0	1	1	0	0	0	0	0	0	0	0	0	4	4
chrX_54591296	GNL3L	1	1	0	0	1	0	0	0	0	0	0	0	1	0	4	4
chr15_42861670	HAUS2	0	1	0	0	1	0	1	0	0	0	1	0	0	0	4	4
chr7_65618860	CRCP	1	1	0	0	1	-1	0	0	0	1	0	0	0	1	4	4
chr1_9162348	GPR157	1	1	0	1	0	-1	0	0	0	1	1	0	0	0	4	4
chr20_43706986	STK4	0	0	0	0	1	0	1	0	0	0	1	0	0	1	4	4
chrX_54589962	GNL3L	1	1	0	0	1	0	0	0	0	0	1	0	0	0	4	4
chr11_16778077	C11orf58	0	1	0	1	1	-1	0	0	0	0	1	0	0	1	4	4
chr1_28825670	PHACTR4	0	1	0	0	1	0	0	0	0	0	0	0	1	1	4	4
chr4_2230262	HAUS3	0	1	0	0	0	0	1	0	0	1	0	0	0	1	4	4
chr1_6283306	ICMT	1	1	0	1	1	0	0	0	1	0	0	-1	0	0	4	4
chr2_32534395	YIPF4	0	1	0	0	1	0	1	0	0	0	0	0	0	1	4	4
chr2_216903637	PECR	0	1	0	0	0	0	1	0	0	1	0	0	0	1	4	4
chr3_169810067	PHC3	0	1	0	0	1	0	0	1	1	0	0	0	0	0	4	4
chr15_42859470	HAUS2	0	1	0	0	1	0	0	0	0	0	1	0	0	1	4	4
chr1_179044004	FAM20B	0	1	0	0	1	0	0	0	0	1	1	0	0	0	4	4
chr16_48388245	LONP2	0	1	0	1	1	0	0	0	0	0	0	0	0	1	4	4
chr9_127997632	HSPA5	0	1	0	0	0	0	0	0	1	1	0	0	0	1	4	4
chr22_36884671	FOXRED2	0	1	0	0	1	0	1	0	0	0	0	0	1	0	4	4
chr15_45775144	SLC30A4	1	1	0	0	1	0	0	0	0	0	1	0	0	0	4	4
chr11_768617	PDDC1	0	1	0	0	0	0	1	0	0	0	0	0	1	1	4	4
chr19_9761382	ZNF562	0	1	0	0	1	0	0	0	0	1	1	0	0	0	4	4
chr17_35972246	DDX52	0	1	0	0	1	0	1	0	0	0	0	0	0	1	4	4
chrX_123043124	XIAP	0	1	0	0	1	0	0	0	0	0	0	0	1	1	4	4
chr17_37410403	FBXL20	0	1	0	0	1	0	0	0	0	0	1	0	0	1	4	4
chrX_77083914	MAGT1	1	1	0	1	1	-1	1	-1	-1	0	0	0	1	1	4	4
chr5_134236245	TXNDC15	1	1	0	0	1	-1	1	0	0	0	0	0	0	1	4	4
chr2_208619675	CCNYL1	0	1	0	1	0	0	1	-1	0	0	0	0	1	1	4	4
chr15_83674110	C15orf40	0	1	0	0	0	-1	1	1	1	0	0	0	0	1	4	4
chr1_6282770	ICMT	0	1	0	0	1	0	0	0	0	1	1	0	0	0	4	4
chr2_204170063	CYP20A1	0	1	0	0	0	0	0	0	0	1	0	0	1	1	4	4
chr8_48890247	MCM4	0	1	0	0	1	-1	1	0	1	0	0	-1	1	1	4	4
chr14_50713579	L2HGDH	1	1	0	1	1	0	-1	0	0	0	0	0	1	0	4	4
chr14_50713578	L2HGDH	1	1	0	0	1	0	-1	0	0	1	0	0	1	0	4	4
chr1_179044212	FAM20B	0	1	0	0	1	0	1	0	0	0	1	0	0	0	4	4
chr14_23441442	JUB	0	1	0	0	1	0	0	0	0	0	1	0	0	1	4	4
chr17_79530366	NPLOC4	0	1	0	0	1	0	0	0	0	1	0	0	0	1	4	4
chrX_118672363	CXorf56	0	1	0	0	0	0	0	0	0	1	1	0	0	1	4	4
chrX_123047261	XIAP	0	1	0	0	1	0	0	0	0	0	1	0	0	1	4	4
chrX_123047269	XIAP	0	1	0	0	1	-1	1	0	0	0	0	0	1	1	4	4
chr4_17803617	DCAF16	0	1	0	0	1	0	1	0	0	0	0	0	0	1	4	4
chr1_67874885	SERBP1	0	1	0	0	1	0	1	0	0	0	0	0	1	0	4	4
chrX_77084038	MAGT1	0	1	0	0	1	0	1	0	0	0	0	0	0	1	4	4
chr17_35970297	DDX52	0	1	0	0	1	0	0	0	0	1	0	0	1	0	4	4
chr1_28825704	PHACTR4	0	1	0	0	1	-1	1	0	0	0	0	0	1	1	4	4
chr2_37330611	EIF2AK2	0	1	0	1	1	0	0	0	0	0	0	0	1	0	4	4
chrX_47065097	INE1	1	1	0	0	0	0	0	0	0	1	0	0	0	1	4	4
chr2_32535041	YIPF4	0	1	0	0	1	0	0	0	0	0	0	0	1	1	4	4
chr19_44663967	ZNF234	0	1	0	0	0	0	0	0	0	1	1	0	0	1	4	4
chr1_150703787	CTSS	0	1	0	0	0	0	1	0	0	0	0	1	0	1	4	4
chr13_50487473	C13orf1	1	1	0	1	0	-1	1	0	0	0	0	0	0	1	4	4
chr10_73995021	ANAPC16	1	1	0	0	1	0	0	0	0	0	1	0	0	0	4	4
chr2_32535902	YIPF4	0	1	0	1	1	-1	1	0	0	0	0	0	1	0	4	4
chr22_36662702	APOL1	0	1	0	0	1	0	1	0	0	1	0	0	0	0	4	4
chr19_11945923	ZNF440	1	1	0	0	1	0	0	0	0	1	0	0	0	0	4	4
chr2_217366642	RPL37A	0	1	0	0	1	0	1	0	0	0	0	0	1	0	4	4
chr8_42884571	HOOK3	0	1	0	0	1	0	0	0	0	1	1	0	0	0	4	4
chr3_179111836	MFN1	-1	0	0	0	0	0	0	0	0	-1	-1	0	-1	0	-4	4
chr1_33149373	RBBP4	0	0	0	1	1	0	0	0	0	0	1	0	0	1	4	4
chr5_78981623	PAPD4	0	1	0	0	1	0	0	0	0	1	1	0	0	0	4	4
chr15_90375419	C15orf38-AP3S2	1	1	0	1	0	-1	1	-1	0	0	0	0	1	1	4	4
chr3_57613046	FAM116A	0	1	0	0	1	0	1	0	0	0	1	0	0	0	4	4
chr19_46053232	OPA3	0	1	0	0	1	-1	1	0	0	0	1	0	0	1	4	4
chr19_39359152	RINL	0	1	0	0	1	-1	1	0	0	1	0	0	0	1	4	4
chr1_9163360	GPR157	0	1	0	0	1	0	0	0	0	1	1	0	0	0	4	4
chr5_133738270	CDKN2AIPNL	1	1	0	0	1	-1	1	0	0	0	0	0	0	1	4	4
chr2_216808464	MREG	0	1	0	0	0	0	1	0	1	0	0	0	1	0	4	4
chr15_60714470	NARG2	-1	-1	0	0	0	-1	1	0	0	-1	-1	0	-1	1	-4	4
chrX_54591187	GNL3L	0	0	0	0	1	0	1	0	1	1	0	0	0	0	4	4
chr8_73977821	C8orf84	0	0	0	-1	0	-1	0	0	0	0	-1	0	0	-1	-4	4
chr20_3849889	MAVS	0	1	0	0	1	-1	-1	0	1	0	1	0	1	1	4	4
chr7_20177519	MACC1	0	1	0	1	0	-1	0	0	0	1	1	0	0	1	4	4
chr1_160966418	F11R	0	1	0	0	1	-1	1	0	0	0	1	0	1	0	4	4
chr16_70407018	DDX19A	0	0	0	0	0	0	-1	0	0	-1	-1	-1	0	0	-4	4
chr20_44513141	ZSWIM1	0	1	0	0	1	0	1	0	0	1	1	-1	0	0	4	4
chrX_16781698	SYAP1	1	1	0	0	1	-1	0	0	0	0	0	0	1	1	4	4
chr16_50139279	HEATR3	-1	-1	0	0	0	0	1	0	0	-1	-1	0	-1	0	-4	4
chrX_123046689	XIAP	1	1	-1	0	1	-1	0	0	0	1	1	-1	1	1	4	4
chrX_54590921	GNL3L	0	1	0	0	1	-1	1	0	1	0	0	0	0	1	4	4
chr20_25428751	GINS1	0	1	0	0	0	0	0	0	1	1	1	0	0	0	4	4
chr14_65401015	CHURC1	0	-1	0	0	0	0	0	0	0	-1	-1	0	-1	0	-4	4
chr14_65401016	CHURC1	0	0	0	-1	0	-1	0	0	0	0	0	-1	-1	0	-4	4
chr21_34729934	IFNAR1	1	1	0	0	1	0	1	0	0	0	0	0	0	0	4	4
chr1_179044315	FAM20B	0	1	0	1	1	0	1	0	0	0	0	0	0	0	4	4
chr12_72096348	TMEM19	1	1	0	0	1	-1	1	0	0	0	0	0	0	1	4	4
chrX_16782097	SYAP1	0	1	0	0	1	0	0	0	0	0	1	0	1	0	4	4
chr6_160100931	SOD2	0	1	0	0	1	0	1	-1	0	1	1	0	0	0	4	4
chr14_53109678	ERO1L	0	1	0	0	1	0	1	0	0	0	0	0	1	0	4	4
chr19_57732678	ZNF264	1	1	0	0	1	0	0	0	0	0	0	0	1	0	4	4
chr13_21948655	ZDHHC20	1	1	0	0	1	0	0	0	0	0	0	0	0	1	4	4
chr1_28826223	PHACTR4	1	1	0	0	0	-1	1	0	0	0	0	0	1	1	4	4
chr19_13883874	MRI1	0	1	0	0	1	0	1	0	0	0	0	0	0	1	4	4
chr19_21988103	ZNF43	1	1	0	0	0	0	0	0	0	0	1	0	0	1	4	4
chr8_38829319	PLEKHA2	1	1	0	0	0	0	1	0	0	0	1	0	0	0	4	4
chr2_224621028	AP1S3	1	1	0	0	0	0	1	0	0	0	0	0	0	1	4	4
chr14_53242651	GNPNAT1	1	1	-1	1	0	-1	0	0	0	1	0	0	1	1	4	4
chr1_28825317	PHACTR4	1	1	0	0	1	-1	0	0	0	0	0	0	1	1	4	4
chr3_197611263	LRCH3	1	1	0	0	0	0	0	0	0	1	1	-1	0	1	4	4
chr17_1609992	TLCD2	0	1	0	0	1	0	0	0	1	0	0	1	0	0	4	4
chr6_33269288	uc003odx.1	0	0	0	-1	0	0	0	-1	0	0	-1	0	-1	0	-4	4
chr7_102178626	POLR2J3	1	1	-1	0	1	0	0	0	0	1	0	0	0	1	4	4
chr19_53342261	ZNF468	1	1	0	0	1	-1	1	-1	0	1	0	0	1	0	4	4
chr17_56049824	VEZF1	0	1	0	0	1	-1	0	0	0	1	0	0	1	1	4	4
chr4_2841320	SH3BP2	0	1	0	0	0	0	0	0	0	1	1	0	1	0	4	4
chr19_53998738	ZNF813	1	1	0	0	1	-1	0	0	0	0	1	0	0	1	4	4
chr1_45975568	MMACHC	0	1	0	0	1	0	1	0	0	0	0	0	0	1	4	4
chr1_45975564	MMACHC	0	1	0	0	0	-1	1	0	0	1	0	0	1	1	4	4
chr17_73886249	TRIM65	0	1	0	0	1	0	1	0	1	0	0	0	0	0	4	4
chr1_9162224	GPR157	0	1	0	1	1	0	0	0	0	0	1	0	0	0	4	4
chr17_73939207	ACOX1	0	1	0	0	1	0	0	0	0	1	0	0	1	0	4	4
chr22_36662841	APOL1	1	1	0	0	1	0	1	0	0	0	0	0	0	0	4	4
chr1_179044165	FAM20B	1	1	0	0	1	0	0	0	0	0	1	0	0	0	4	4
chr7_4809254	FOXK1	0	1	0	0	1	0	0	0	0	1	1	0	0	0	4	4
chr1_19585554	MRTO4	0	1	0	0	1	-1	1	0	0	0	1	0	1	0	4	4
chr2_61277819	PEX13	0	1	0	0	1	0	0	0	0	0	1	0	0	1	4	4
chrX_218555	uc004cpc.2	0	1	0	0	1	0	0	0	0	1	1	0	0	0	4	4
chr2_32534979	YIPF4	0	0	0	0	0	0	0	0	0	1	1	0	1	1	4	4
chr1_109474624	uc010ove.1	0	1	0	0	0	1	0	0	0	1	1	0	0	0	4	4
chr2_208619315	CCNYL1	0	1	0	0	1	0	0	0	0	1	1	0	0	0	4	4
chr17_79530544	NPLOC4	0	0	0	0	1	0	1	0	1	0	0	0	0	1	4	4
chr17_46941635	CALCOCO2	-1	0	0	0	0	-1	0	-1	0	0	-1	0	0	0	-4	4
chr6_42857058	RPL7L1	1	1	0	0	1	-1	1	0	0	0	0	0	1	0	4	4
chr17_1608060	TLCD2	0	1	0	1	1	0	0	0	0	0	0	0	1	0	4	4
chr19_38124524	ZFP30	1	1	0	0	1	0	1	-1	0	0	0	0	1	0	4	4
chr21_34637088	IFNAR2	0	1	0	1	1	0	0	0	0	1	0	0	0	0	4	4
chr2_99812289	MRPL30	1	1	0	0	1	-1	1	-1	0	1	0	0	1	0	4	4
chr7_44873222	H2AFV	0	1	0	0	1	-1	1	0	0	0	0	0	1	1	4	4
chr15_90375513	C15orf38-AP3S2	1	1	0	0	0	-1	1	0	0	1	0	0	1	0	4	4
chr15_50850844	TRPM7	1	1	0	1	0	0	0	0	0	1	0	0	0	0	4	4
chr11_31452636	DNAJC24	0	0	0	1	1	0	0	0	0	1	1	0	0	0	4	4
chr19_58638783	ZNF329	0	1	0	0	0	-1	1	0	0	0	1	1	0	1	4	4
chr16_67715866	uc010cen.2	0	1	0	0	1	-1	0	0	0	1	1	0	0	1	4	4
chr20_3854027	MAVS	0	1	0	0	1	0	0	0	0	1	1	0	0	0	4	4
chr17_1608268	TLCD2	0	0	0	1	1	0	1	0	0	0	0	0	1	0	4	4
chr17_420790	VPS53	0	1	0	0	1	0	1	0	0	0	0	0	0	1	4	4
chr3_15113656	ZFYVE20	1	1	0	1	1	-1	0	0	0	0	0	0	1	0	4	4
chr16_69361755	COG8	0	1	0	0	1	0	0	0	0	1	1	0	0	0	4	4
chr19_21988183	ZNF43	0	1	0	0	1	0	0	0	0	1	0	0	0	1	4	4
chrX_84345972	APOOL	0	1	0	0	1	0	0	0	0	0	0	0	1	1	4	4
chr22_18572650	PEX26	1	1	0	1	0	-1	1	0	0	0	0	0	0	1	4	4
chr1_45975670	MMACHC	0	1	0	0	1	-1	1	0	0	1	1	0	0	0	4	4
chr1_28826150	PHACTR4	0	0	0	0	1	0	1	0	0	0	0	0	1	1	4	4
chr10_75008846	MRPS16	0	1	0	1	1	0	0	0	0	1	0	0	0	0	4	4
chr2_61277443	PEX13	1	1	0	0	1	0	0	0	0	0	0	0	0	1	4	4
chr7_65619305	CRCP	-1	0	0	0	0	-1	0	0	0	-1	-1	0	0	0	-4	4
chr16_50139137	HEATR3	0	1	0	0	1	0	0	0	0	0	1	0	0	1	4	4
chr16_22296907	EEF2K	-1	0	0	0	1	-1	0	-1	0	-1	-1	0	0	0	-4	4
chr16_22296906	EEF2K	0	0	0	0	1	-1	0	0	0	-1	-1	-1	-1	0	-4	4
chr6_33268553	uc003odx.1	0	1	0	0	1	0	1	0	0	0	0	0	0	1	4	4
chr22_36662206	APOL1	1	1	0	0	1	-1	1	0	0	0	0	0	1	0	4	4
chr11_77780225	NDUFC2	1	1	0	0	1	-1	1	0	0	0	0	0	0	1	4	4
chr16_11928886	RSL1D1	0	1	0	0	1	-1	0	0	1	0	0	0	1	1	4	4
chr1_151094176	GABPB2	0	1	0	0	1	0	0	0	0	1	0	0	0	1	4	4
chr8_48890271	MCM4	0	1	0	0	1	0	0	0	0	1	0	0	0	1	4	4
chrX_123046591	XIAP	1	1	0	0	0	-1	0	0	0	1	1	0	0	1	4	4
chrX_123046596	XIAP	1	1	0	0	1	0	0	0	0	0	0	0	0	1	4	4
chr17_46941503	CALCOCO2	-1	-1	0	0	0	0	0	1	0	-1	-1	0	-1	0	-4	4
chr17_46941505	CALCOCO2	-1	-1	0	0	0	0	0	0	0	-1	-1	0	0	0	-4	4
chr3_179117280	GNB4	0	1	0	0	1	0	0	1	0	0	1	0	0	0	4	4
chr15_42861598	HAUS2	0	1	0	0	1	0	0	1	0	0	1	0	0	0	4	4
chr16_70610885	SF3B3	0	1	0	0	1	0	0	0	0	1	1	0	0	0	4	4
chr16_74482485	GLG1	0	1	0	0	1	1	0	0	0	0	1	0	0	0	4	4
chr19_57725862	ZNF264	0	1	0	0	0	0	0	0	0	1	1	0	0	1	4	4
chr4_57326155	PAICS	0	1	0	0	1	-1	0	0	1	0	0	0	1	1	4	4
chr1_9161078	GPR157	1	1	0	0	0	-1	0	0	0	1	1	0	0	1	4	4
chr6_42856007	RPL7L1	1	1	0	0	1	-1	1	0	0	1	0	0	0	0	4	4
chr20_18468448	RBBP9	0	1	0	1	1	0	1	-1	0	0	0	0	0	1	4	4
chr2_99812787	MRPL30	0	1	0	0	1	-1	1	0	0	0	0	0	1	1	4	4
chr14_75202372	FCF1	1	1	0	1	1	-1	1	0	0	0	0	-1	1	0	4	4
chr10_82192135	C10orf58	0	1	0	0	1	0	0	0	0	1	1	0	0	0	4	4
chr2_99812815	MRPL30	1	1	0	0	1	0	1	0	0	0	0	-1	0	1	4	4
chr16_69361208	COG8	0	0	0	1	1	0	0	0	1	0	0	0	1	0	4	4
chrX_77084001	MAGT1	0	1	0	0	1	-1	1	0	0	0	0	0	1	1	4	4
chr15_34523309	SLC12A6	1	1	0	0	1	0	-1	0	0	0	1	0	1	0	4	4
chr18_47919605	SKA1	0	1	0	1	1	0	0	0	0	0	0	0	1	0	4	4
chr12_51324585	METTL7A	0	1	0	0	0	0	1	-1	1	0	0	0	1	1	4	4
chr2_206986455	NDUFS1	1	1	0	1	1	-1	0	0	0	0	0	0	1	0	4	4
chr3_10193511	VHL	0	1	0	1	1	0	1	0	0	0	0	0	0	0	4	4
chr12_125512363	BRI3BP	0	1	0	1	1	0	0	0	0	0	0	0	1	0	4	4
chr17_80347797	C17orf101	0	1	0	0	1	0	0	0	0	0	0	0	1	1	4	4
chr1_19542464	KIAA0090	0	1	0	0	1	0	0	0	0	1	1	0	0	0	4	4
chr6_42045530	TAF8	1	1	0	0	1	0	0	0	0	1	0	0	0	0	4	4
chr6_74134871	C6orf150	1	1	0	1	1	0	0	0	0	0	0	0	0	0	4	4
chr10_101992434	CWF19L1	0	1	0	0	1	0	1	0	0	0	0	0	0	1	4	4
chr19_13883984	MRI1	0	0	0	0	1	0	1	0	0	0	0	0	1	1	4	4
chr22_18185238	uc002zmu.2	0	1	0	0	1	0	0	0	0	1	0	0	0	1	4	4
chr8_42884386	HOOK3	0	1	0	0	0	0	1	0	0	0	0	0	1	1	4	4
chr1_36068184	PSMB2	0	1	0	0	1	-1	1	0	0	1	0	-1	1	1	4	4
chr15_40955327	CASC5	0	1	0	1	0	0	0	0	0	1	1	0	0	0	4	4
chr2_37331745	EIF2AK2	1	1	0	0	1	0	1	0	0	0	0	0	0	0	4	4
chr1_28662213	MED18	0	1	0	0	1	-1	1	0	1	0	0	0	1	0	4	4
chr1_28662212	MED18	0	1	0	0	1	0	1	0	1	0	0	0	0	0	4	4
chr2_37327569	EIF2AK2	0	1	0	0	1	0	0	0	0	1	0	0	1	0	4	4
chr1_53289940	ZYG11B	1	1	0	1	1	-1	1	0	0	0	0	0	0	0	4	4
chr5_140565252	PCDHB16	0	1	0	0	1	0	0	0	0	1	1	0	0	0	4	4
chr7_56008698	ZNF713	0	1	0	0	1	0	0	0	0	0	0	0	1	1	4	4
chr8_38829745	PLEKHA2	0	1	0	0	1	0	1	0	0	1	0	0	0	0	4	4
chr5_125962176	PHAX	0	1	0	1	1	0	0	0	0	0	0	0	0	1	4	4
chr22_36057326	APOL6	0	1	0	1	1	0	1	0	0	0	0	0	0	0	4	4
chr1_202551841	PPP1R12B	0	0	0	0	0	-1	0	0	0	0	-1	0	-1	-1	-4	4
chr5_134236311	TXNDC15	0	1	0	0	1	0	1	0	0	0	0	0	0	1	4	4
chr20_43707791	STK4	-1	0	0	0	0	-1	0	0	0	-1	-1	0	0	0	-4	4
chr11_68523149	CPT1A	0	1	0	0	1	-1	1	0	0	0	0	0	1	1	4	4
chr4_73922887	COX18	0	1	0	0	1	0	1	0	0	1	0	0	0	0	4	4
chr17_4930576	KIF1C	-1	-1	0	0	0	0	0	0	0	0	0	-1	-1	0	-4	4
chr7_102277652	UPK3BL	0	-1	0	0	0	0	0	0	0	-1	-1	0	-1	0	-4	4
chr15_49418856	COPS2	0	1	0	0	1	-1	1	0	0	1	0	0	0	1	4	4
chr2_99812273	MRPL30	0	1	0	0	1	0	1	0	0	0	0	0	1	0	4	4
chr4_153898688	FHDC1	0	1	0	0	1	-1	0	0	0	1	1	0	0	1	4	4
chr13_41385369	SLC25A15	0	1	0	0	1	0	1	0	1	0	0	0	0	0	4	4
chr6_43583647	POLH	0	0	0	0	1	0	1	0	0	0	0	0	1	1	4	4
chrX_77083538	MAGT1	0	1	0	0	1	-1	1	0	0	0	0	0	1	1	4	4
chr2_217366800	RPL37A	-1	0	0	0	0	0	0	-1	0	0	-1	0	-1	0	-4	4
chr3_15113842	ZFYVE20	0	1	0	0	1	0	0	0	0	0	1	0	0	1	4	4
chr4_57327092	PAICS	0	0	0	0	0	0	0	-1	0	-1	-1	0	-1	0	-4	4
chrX_77083670	MAGT1	1	1	0	0	1	-1	1	0	0	0	0	0	1	0	4	4
chr7_44841933	PPIA	1	1	-1	1	1	-1	1	0	0	0	0	-1	1	1	4	4
chr12_120899079	GATC	0	1	0	0	0	0	1	0	1	0	0	0	0	1	4	4
chr11_8707834	RPL27A	0	-1	1	0	0	-1	0	-1	0	0	-1	0	0	-1	-4	4
chrX_118673251	CXorf56	1	1	0	0	1	-1	0	0	0	1	1	0	0	0	4	4
chr20_25427756	GINS1	1	1	0	1	1	0	0	0	0	0	0	0	0	0	4	4
chr6_43585296	POLH	0	1	0	0	1	0	0	0	0	0	0	0	1	1	4	4
chr7_25159872	CYCS	0	1	0	1	1	0	1	0	0	0	0	0	0	0	4	4
chr16_66923742	PDP2	1	1	0	0	1	-1	0	0	0	0	0	0	1	1	4	4
chr18_56420659	MALT1	0	1	0	0	1	0	0	0	0	0	1	0	0	1	4	4
chr8_11700786	CTSB	0	1	-1	0	1	0	0	0	0	1	1	0	0	1	4	4
chr6_42856959	RPL7L1	0	1	0	1	1	-1	1	0	0	0	0	0	1	0	4	4
chr2_85546373	TGOLN2	0	0	0	0	1	1	1	0	-1	0	1	0	0	1	4	4
chr7_44619969	uc003tlj.2	0	0	0	0	0	0	1	0	1	0	0	0	1	1	4	4
chr12_133298254	PGAM5	1	1	0	1	1	-1	0	0	0	0	0	0	1	0	4	4
chr21_34636253	IFNAR2	0	1	0	0	1	0	0	0	0	1	1	0	0	0	4	4
chr7_128143606	METTL2B	0	1	0	0	1	-1	1	0	0	0	0	0	1	1	4	4
chr6_42856170	RPL7L1	0	1	0	0	1	-1	1	0	0	0	0	0	1	1	4	4
chr2_224620520	AP1S3	0	1	0	0	1	-1	1	0	0	0	0	0	1	1	4	4
chr1_10366572	KIF1B	0	1	0	0	1	0	0	0	0	1	1	0	0	0	4	4
chr5_134236730	TXNDC15	0	1	0	0	1	-1	1	0	0	0	0	0	1	1	4	4
chr14_75203115	FCF1	0	1	0	0	1	0	1	0	0	0	0	0	0	1	4	4
chr17_57281134	PRR11	0	0	0	0	1	0	0	0	0	1	1	0	1	0	4	4
chr11_32878971	PRRG4	1	1	0	1	1	0	0	0	0	0	0	0	0	0	4	4
chr17_37006143	RPL23	1	1	0	0	0	-1	1	0	0	1	0	0	0	1	4	4
chr17_46941606	CALCOCO2	-1	0	0	0	0	0	0	-1	0	0	-1	0	-1	0	-4	4
chr8_56980133	RPS20	0	0	0	0	1	0	0	1	0	0	0	1	0	1	4	4
chr7_17384778	AHR	0	1	0	0	0	0	1	0	0	1	0	0	0	1	4	4
chr19_57733626	ZNF264	0	1	0	0	1	0	0	0	0	0	1	0	0	1	4	4
chr12_120898714	GATC	0	0	0	1	1	0	0	0	0	0	1	0	1	0	4	4
chr1_7979323	TNFRSF9	0	1	0	0	0	0	1	0	0	1	1	0	0	0	4	4
chr17_62400357	PECAM1	0	1	0	0	0	-1	-1	-1	-1	0	0	0	0	-1	-4	4
chr11_768722	PDDC1	0	0	0	0	1	1	0	0	0	1	0	0	0	1	4	4
chr7_25159167	CYCS	0	1	0	0	1	0	0	0	0	1	1	0	0	0	4	4
chr1_6283244	ICMT	0	1	0	0	1	-1	1	0	0	0	0	0	1	1	4	4
chr19_9672989	ZNF121	0	1	0	0	0	0	0	0	0	1	1	0	0	1	4	4
chr6_90344581	LYRM2	0	1	0	0	1	-1	0	0	0	1	1	0	0	1	4	4
chr20_32235171	CBFA2T2	-1	0	0	0	0	0	0	0	0	-1	-1	0	-1	0	-4	4
chr21_34729969	IFNAR1	0	1	-1	1	0	0	1	1	0	0	0	0	0	1	4	4
chr12_65857822	MSRB3	0	1	0	0	0	0	0	0	0	1	1	0	0	1	4	4
chr12_72096318	TMEM19	0	0	0	0	0	0	0	-1	0	-1	-1	0	-1	0	-4	4
chr3_169806797	PHC3	0	1	0	0	1	0	1	0	0	0	0	0	0	1	4	4
chr1_28824360	PHACTR4	0	1	0	0	1	0	0	0	0	0	0	0	1	1	4	4
chr12_27574433	ARNTL2	0	1	0	1	1	0	0	0	0	0	0	0	1	0	4	4
chr16_67715890	uc010cen.2	0	1	0	0	1	-1	1	0	0	0	0	0	1	1	4	4
chr8_30535975	GSR	1	1	0	0	1	-1	0	-1	0	1	1	-1	1	1	4	4
chr17_419692	VPS53	1	0	0	0	0	0	-1	1	0	1	1	0	0	1	4	4
chr12_51324639	METTL7A	1	1	0	1	1	-1	0	-1	0	0	0	0	1	1	4	4
chr17_65334767	PSMD12	1	1	0	0	1	-1	1	0	-1	0	0	0	1	1	4	4
chr1_36068237	PSMB2	1	1	0	0	0	-1	0	0	0	1	1	0	1	0	4	4
chr12_51325229	METTL7A	1	1	0	0	1	-1	1	-1	0	0	0	0	1	1	4	4
chr1_145689514	RNF115	1	1	0	0	1	0	1	0	0	0	0	0	0	0	4	4
chr1_28826190	PHACTR4	1	1	0	0	1	-1	0	0	0	0	0	0	1	1	4	4
chr8_11700707	CTSB	0	1	0	0	1	-1	1	0	0	0	0	1	1	0	4	4
chr5_37290493	NUP155	0	1	0	1	0	-1	0	1	0	1	0	0	0	1	4	4
chr6_74134714	MB21D1	1	1	0	0	0	0	0	0	0	1	1	0	0	0	4	4
chr2_99812290	MRPL30	0	1	0	0	0	-1	1	0	0	1	1	0	1	0	4	4
chr19_58638141	ZNF329	0	1	0	0	1	0	1	0	0	1	0	0	0	0	4	4
chr4_2940393	uc003ggl.2	0	1	0	0	0	0	1	0	0	0	0	0	1	1	4	4
chr3_44790879	KIAA1143	0	1	0	0	1	-1	1	0	1	0	0	0	1	0	4	4
chr8_42875814	HOOK3	1	1	0	0	1	0	0	0	0	0	0	0	0	1	4	4
chr20_35409691	KIAA0889	0	1	0	0	1	0	1	0	0	0	0	0	0	1	4	4
chr1_173769138	CENPL	0	0	0	0	1	0	1	0	0	1	1	0	0	0	4	4
chr1_9163003	GPR157	0	1	0	0	1	0	0	0	0	1	1	0	0	0	4	4
chr12_51325610	METTL7A	0	1	0	0	0	0	1	0	0	0	1	0	1	0	4	4
chr8_38829847	PLEKHA2	1	1	0	1	1	-1	0	0	0	0	1	0	0	0	4	4
chr22_36055917	APOL6	0	-1	0	-1	0	-1	0	-1	0	0	0	0	0	0	-4	4
chrX_16781570	SYAP1	0	1	0	0	1	0	0	0	0	1	1	0	0	0	4	4
chr10_101992645	CWF19L1	0	1	0	0	1	0	1	0	1	0	0	0	0	0	4	4
chr2_217366527	RPL37A	0	0	0	-1	1	-1	0	0	0	-1	-1	-1	-1	1	-4	4
chr13_50487797	C13orf1	1	1	0	0	0	0	1	0	0	0	-1	0	1	1	4	4
chr3_57612193	FAM116A	0	1	0	0	1	0	0	0	0	1	1	0	0	0	4	4
chr1_10520858	DFFA	0	1	0	1	1	0	0	0	0	0	0	0	1	0	4	4
chr2_223424250	SGPP2	0	1	0	0	0	0	1	0	0	1	1	0	0	0	4	4
chrX_77083585	MAGT1	1	1	0	0	1	-1	1	-1	0	1	0	0	1	0	4	4
chr16_67715591	uc010cen.2	1	0	0	0	1	0	0	0	0	1	1	0	0	0	4	4
chr7_4810041	FOXK1	0	1	0	0	1	0	0	0	0	1	0	0	1	0	4	4
chr3_141882262	GK5	0	0	0	0	0	1	0	0	0	1	1	0	1	0	4	4
chr12_51325400	METTL7A	0	1	0	0	1	-1	1	0	0	0	0	0	1	1	4	4
chr8_42876508	HOOK3	1	1	0	0	1	0	0	0	0	0	0	0	1	0	4	4
chr7_65619378	CRCP	0	1	0	0	1	-1	1	0	0	1	0	0	0	1	4	4
chr20_3851209	MAVS	0	1	0	0	1	-1	0	0	0	1	1	0	1	0	4	4
chr3_45722100	LIMD1	1	1	0	0	1	-1	1	0	0	0	0	0	0	1	4	4
chr17_38439708	WIPF2	0	1	0	0	1	0	0	0	0	0	0	1	1	0	4	4
chr5_130537997	LYRM7	0	1	0	0	1	0	1	0	0	0	0	0	1	0	4	4
chr6_42070062	C6orf132	0	1	0	1	1	0	0	0	0	0	0	0	1	0	4	4
chr19_21474661	ZNF708	0	1	0	0	0	0	0	0	0	0	1	0	1	1	4	4
chr2_37331269	EIF2AK2	1	1	0	1	1	0	0	0	0	0	-1	0	1	0	4	4
chr1_100489992	SLC35A3	1	1	1	1	1	-1	0	0	0	0	0	0	0	0	4	4
chr1_45975358	MMACHC	0	1	0	1	1	0	1	-1	0	0	0	0	1	0	4	4
chr14_21929045	RAB2B	1	1	0	0	1	0	0	0	0	0	0	0	0	1	4	4
chrX_16782911	SYAP1	1	1	0	0	1	0	0	0	0	0	0	0	0	1	4	4
chr5_40831105	RPL37	0	0	0	-1	0	-1	0	-1	0	-1	0	0	0	0	-4	4
chr3_45722342	LIMD1	1	1	0	0	1	-1	0	0	0	0	0	0	1	1	4	4
chr12_98943011	TMPO	1	1	0	1	0	-1	1	-1	0	0	0	0	1	1	4	4
chrX_77083939	MAGT1	1	1	0	0	0	-1	1	0	0	0	0	0	1	1	4	4
chr16_31393670	ITGAX	0	0	0	0	0	0	1	1	0	1	0	0	1	0	4	4
chr20_3849327	MAVS	0	1	0	0	1	0	0	0	0	0	0	0	1	1	4	4
chr11_108236523	ATM	0	1	0	1	1	0	0	0	0	0	0	0	1	0	4	4
chr3_10192816	VHL	1	1	0	0	1	0	1	0	0	0	0	-1	0	1	4	4
chr11_768437	PDDC1	0	1	0	0	0	-1	-1	0	-1	0	-1	-1	0	0	-4	4
chr8_30536484	GSR	0	1	0	0	1	0	1	0	1	0	0	0	0	0	4	4
chr3_196461287	PIGX	-1	0	0	0	0	0	0	0	0	-1	-1	0	-1	0	-4	4
chr20_42933642	FITM2	0	1	0	0	0	0	0	0	0	1	1	0	1	0	4	4
chr17_40008860	KLHL11	0	0	0	0	1	0	0	0	0	1	1	0	1	0	4	4
chrX_123046837	XIAP	0	1	0	1	1	0	1	0	0	0	0	0	0	0	4	4
chr4_165998039	TMEM192	0	1	0	0	1	0	1	0	0	0	1	0	0	0	4	4
chr8_38829775	PLEKHA2	1	1	0	0	1	-1	1	0	0	0	0	0	0	1	4	4
chr1_36068278	PSMB2	1	1	0	0	1	0	0	0	0	0	1	0	0	0	4	4
chr12_44182555	IRAK4	0	0	0	-1	0	-1	0	0	0	-1	-1	0	0	0	-4	4
chr8_11700388	CTSB	0	1	0	0	1	0	1	0	0	0	1	0	0	0	4	4
chrX_123047241	XIAP	0	1	0	0	1	0	0	0	0	0	1	0	0	1	4	4
chr22_41326703	XPNPEP3	1	1	0	1	1	0	0	0	0	0	0	0	0	0	4	4
chr8_30536146	GSR	1	1	0	1	1	-1	0	-1	0	0	0	0	1	1	4	4
chr20_3850391	MAVS	1	1	0	0	1	-1	-1	0	0	1	0	0	1	1	4	4
chr4_2940434	uc003ggl.2	0	1	0	0	1	-1	1	0	0	0	0	0	1	1	4	4
chr2_24225409	UBXN2A	1	1	0	1	0	0	0	0	0	0	0	0	1	0	4	4
chr3_179116220	GNB4	0	1	0	0	1	0	0	0	0	1	1	0	0	0	4	4
chr2_32533554	YIPF4	0	1	0	0	1	-1	1	0	0	0	0	0	1	1	4	4
chr8_11700419	CTSB	1	1	0	1	1	-1	0	-1	-1	1	1	0	1	0	4	4
chr8_11700418	CTSB	1	1	0	1	1	-1	0	-1	-1	0	1	0	1	1	4	4
chr12_125514010	BRI3BP	1	1	0	0	0	0	1	0	1	0	0	0	0	0	4	4
chr6_42856330	RPL7L1	1	1	0	0	1	-1	1	0	0	0	0	0	1	0	4	4
chr5_134236130	TXNDC15	-1	0	0	0	0	0	0	0	0	-1	-1	0	-1	0	-4	4
chr5_130538137	LYRM7	0	1	0	0	1	-1	1	0	0	0	0	0	1	1	4	4
chr3_44790781	KIAA1143	0	1	0	0	1	-1	1	0	0	1	0	-1	1	1	4	4
chr19_56890053	uc002qmu.3	0	1	0	0	1	0	1	0	0	0	0	0	0	1	4	4
chr2_217366975	RPL37A	-1	0	0	0	0	0	0	0	0	-1	-1	0	-1	0	-4	4
chr15_83674084	C15orf40	-1	0	0	0	0	-1	1	0	0	-1	-1	0	-1	0	-4	4
chr19_58375736	ZNF587	0	1	0	0	1	0	1	0	0	0	0	0	0	1	4	4
chrX_109417333	TMEM164	0	1	0	0	0	0	0	0	0	1	1	0	1	0	4	4
chr10_96372427	HELLS	1	1	0	1	0	0	0	0	0	0	1	0	0	0	4	4
chr10_101992308	CWF19L1	0	1	0	0	1	0	-1	0	0	1	1	0	0	1	4	4
chr2_216808299	MREG	0	1	0	0	1	0	0	1	0	0	1	0	0	0	4	4
chr7_44842022	PPIA	1	1	0	0	1	-1	1	0	0	1	0	0	0	0	4	4
chr7_65618786	CRCP	0	0	0	0	1	0	0	0	1	0	1	0	0	1	4	4
chr4_17802979	DCAF16	1	1	0	0	0	0	0	0	0	1	1	0	0	0	4	4
chr2_61277325	PEX13	0	1	0	0	1	0	0	0	0	1	1	0	0	0	4	4
chr2_37328075	EIF2AK2	0	0	0	0	0	-1	0	-1	0	-1	-1	-1	0	1	-4	4
chr1_28826015	PHACTR4	0	1	0	0	1	-1	1	0	0	0	0	0	1	1	4	4
chr1_150704499	CTSS	0	1	0	0	1	0	0	1	0	0	0	0	1	0	4	4
chr6_71298722	C6orf57	1	1	0	0	1	-1	1	0	0	0	0	0	1	0	4	4
chr19_57733558	ZNF264	1	1	0	0	1	0	0	0	0	0	1	0	0	0	4	4
chr19_57733557	ZNF264	1	1	0	0	0	0	0	0	0	0	1	0	0	1	4	4
chr1_145689537	RNF115	0	1	0	0	1	0	1	-1	0	0	0	0	1	1	4	4
chr22_36662688	APOL1	0	1	0	0	1	0	0	0	0	1	1	0	0	0	4	4
chr3_45722262	LIMD1	0	1	0	0	1	0	1	0	0	0	0	0	0	1	4	4
chr22_36056023	APOL6	0	1	0	0	1	0	0	0	0	1	0	0	1	0	4	4
chr3_48787051	PRKAR2A	0	1	0	1	1	0	0	0	0	0	0	0	1	0	4	4
chr3_48787052	PRKAR2A	0	1	0	0	1	0	0	0	0	1	1	0	0	0	4	4
chr6_74303543	SLC17A5	0	1	0	1	1	-1	1	-1	1	1	0	0	0	0	4	4
chr7_17384724	AHR	1	1	0	0	1	0	0	0	0	0	0	1	0	0	4	4
chr14_75202438	FCF1	1	1	0	0	1	-1	1	0	0	0	0	0	0	1	4	4
chr6_71298968	C6orf57	1	1	0	1	1	-1	1	0	0	0	0	0	0	0	4	4
chr10_75008907	MRPS16	0	1	0	0	1	0	1	0	0	0	0	0	0	1	4	4
chr1_19543973	KIAA0090	1	1	-1	1	1	-1	0	0	0	1	0	0	0	1	4	4
chr8_98741287	MTDH	1	1	0	0	1	-1	1	0	0	0	0	0	0	1	4	4
chr16_50139258	HEATR3	1	1	0	0	0	0	0	0	1	1	0	0	0	0	4	4
chr22_36662334	APOL1	0	0	0	1	1	0	1	0	0	0	0	0	1	0	4	4
chr11_61567777	FADS1	-1	-1	0	0	0	0	0	-1	0	0	0	0	-1	0	-4	4
chr12_51324604	METTL7A	0	1	0	0	1	0	1	0	0	0	1	0	0	0	4	4
chr22_24968577	SNRPD3	0	1	0	0	1	0	0	0	0	1	1	0	0	0	4	4
chr1_9328200	H6PD	0	1	0	0	1	-1	1	0	0	0	0	0	1	1	4	4
chr4_73922716	COX18	1	1	0	0	1	0	0	0	0	0	0	0	1	0	4	4
chr20_44513572	ZSWIM1	0	1	0	0	1	0	0	0	0	0	1	0	1	0	4	4
chr16_10625460	EMP2	1	1	0	1	1	0	0	0	0	0	-1	0	1	0	4	4
chr14_53242674	GNPNAT1	0	1	0	0	1	-1	1	0	0	1	0	0	1	0	4	4
chr22_18571277	PEX26	0	1	0	0	1	0	1	0	0	0	0	0	1	0	4	4
chr8_42878696	HOOK3	0	1	0	0	1	0	1	0	0	0	0	0	0	1	4	4
chr10_101992805	CWF19L1	1	0	0	0	1	0	0	0	1	0	0	0	1	0	4	4
chr19_36936682	ZNF566	1	1	0	0	0	0	0	0	1	0	0	0	0	1	4	4
chr1_150704653	CTSS	0	1	0	0	1	0	1	0	0	0	0	1	0	0	4	4
chr5_130538330	LYRM7	0	1	0	1	1	0	1	0	0	0	0	0	0	0	4	4
chr7_44841489	PPIA	1	1	-1	1	1	-1	0	-1	0	1	1	-1	1	1	4	4
chr6_42856923	RPL7L1	0	1	0	0	1	-1	1	0	0	0	0	0	1	1	4	4
chr17_25639834	WSB1	0	1	0	0	0	0	1	0	0	1	1	0	0	0	4	4
chr12_98942778	TMPO	0	1	0	1	1	0	0	0	1	0	0	0	0	0	4	4
chr12_120899161	GATC	0	1	0	0	1	0	1	0	0	0	0	0	1	0	4	4
chr6_32973582	uc003ocr.2	0	1	0	0	1	0	1	0	0	1	0	0	0	0	4	4
chr19_45168842	PVR	-1	-1	0	0	0	0	0	0	0	0	0	-1	-1	0	-4	4
chr19_13884418	MRI1	0	1	0	0	1	0	1	0	0	0	0	0	0	1	4	4
chrX_123044597	XIAP	0	0	0	0	1	0	0	0	0	1	1	0	0	1	4	4
chr20_32293373	PXMP4	0	1	0	0	1	-1	0	0	0	0	1	0	1	1	4	4
chr7_4808025	FOXK1	0	1	0	0	1	0	0	0	0	1	1	0	0	0	4	4
chr5_130538274	LYRM7	0	1	0	1	1	-1	1	0	0	0	0	0	0	1	4	4
chr17_37005839	RPL23	1	1	0	0	1	-1	0	0	0	0	0	0	1	1	4	4
chr1_6282236	ICMT	1	1	0	0	1	-1	0	0	0	1	0	0	1	0	4	4
chr12_51324192	METTL7A	0	1	0	0	1	-1	1	0	0	0	0	0	1	1	4	4
chr11_36508608	TRAF6	0	1	0	0	1	0	0	0	0	0	1	0	1	0	4	4
chr17_57282268	PRR11	0	0	0	1	1	0	0	0	0	0	1	1	0	0	4	4
chr19_46053316	OPA3	0	1	0	0	1	0	1	0	0	0	0	0	0	1	4	4
chr1_28825460	PHACTR4	0	1	0	1	1	0	0	0	0	0	0	0	0	1	4	4
chr8_38828238	PLEKHA2	0	1	0	0	1	0	1	0	0	0	0	1	0	0	4	4
chr19_49207423	FUT2	0	1	0	1	1	0	0	0	0	0	0	0	1	0	4	4
chrX_16782866	SYAP1	0	1	-1	0	0	1	0	0	1	0	1	0	1	0	4	4
chr7_156765371	NOM1	0	0	0	0	0	0	1	0	1	1	1	0	0	0	4	4
chr18_20877422	C18orf45	0	1	0	1	0	0	0	0	0	1	1	0	0	0	4	4
chr2_216809016	MREG	0	1	0	0	1	0	0	0	0	1	1	0	0	0	4	4
chr15_42861644	HAUS2	1	1	0	0	0	0	0	0	0	1	1	0	0	0	4	4
chr7_25160499	CYCS	0	1	0	0	0	-1	1	0	1	0	1	0	1	0	4	4
chr22_18572675	PEX26	0	1	-1	0	0	0	0	0	1	1	1	0	0	1	4	4
chr2_202152046	CASP8	-1	0	0	0	0	-1	0	0	0	-1	-1	0	0	0	-4	4
chr14_70834087	SYNJ2BP	-1	0	0	0	0	-1	1	0	0	-1	-1	0	-1	0	-4	4
chr19_58268387	ZNF776	0	1	0	0	1	-1	0	0	0	1	0	0	1	1	4	4
chr1_10517352	DFFA	0	1	0	0	1	-1	0	0	0	1	0	0	1	1	4	4
chr17_73940129	ACOX1	0	0	0	0	0	-1	-1	-1	0	0	0	-1	0	0	-4	4
chr15_69698952	PAQR5	0	1	0	1	1	0	1	0	0	0	0	0	0	0	4	4
chr2_208619461	CCNYL1	0	1	0	0	1	0	1	0	0	1	0	-1	0	1	4	4
chr19_39358779	RINL	0	1	0	0	1	0	1	0	0	1	0	0	0	0	4	4
chr11_66288278	uc009yrg.1	0	1	0	0	1	0	1	0	0	0	1	0	0	0	4	4
chr11_31452835	DNAJC24	0	1	0	0	1	0	0	0	0	1	0	0	0	1	4	4
chr12_133298428	PGAM5	0	1	0	0	1	-1	1	-1	1	0	0	0	1	1	4	4
chr12_133298423	PGAM5	1	1	0	0	1	0	0	0	0	0	-1	0	1	1	4	4
chr1_6282224	ICMT	0	1	0	1	1	0	0	0	0	0	0	0	1	0	4	4
chr1_53291435	ZYG11B	1	1	0	1	1	-1	0	0	0	0	0	0	1	0	4	4
chr1_53291434	ZYG11B	1	1	0	0	1	-1	0	0	0	1	1	0	0	0	4	4
chr2_208619662	CCNYL1	0	1	0	0	1	-1	1	0	0	0	1	0	1	0	4	4
chr14_74165375	DNAL1	0	1	0	0	1	0	1	0	0	0	0	0	0	1	4	4
chr1_19586458	MRTO4	1	1	0	0	1	-1	0	0	0	0	0	0	1	1	4	4
chr20_3851790	MAVS	0	1	0	0	1	-1	1	0	0	0	0	0	1	1	4	4
chr6_71298689	C6orf57	0	1	0	0	1	0	1	0	0	0	0	0	1	0	4	4
chr16_66923611	PDP2	0	1	0	0	1	-1	0	0	0	1	1	0	0	1	4	4
chr3_122292334	DTX3L	1	1	0	0	1	0	0	0	0	1	0	0	0	0	4	4
chr19_13884377	MRI1	-1	0	0	0	0	-1	1	0	0	-1	-1	0	-1	0	-4	4
chr6_26095028	HFE	0	1	0	0	1	0	1	0	1	0	0	0	0	0	4	4
chr6_150045884	NUP43	1	1	0	0	1	-1	1	0	0	0	0	0	0	1	4	4
chr1_160967833	F11R	1	1	0	0	0	0	1	0	1	0	0	0	0	0	4	4
chr3_126174596	ZXDC	0	1	0	0	0	0	0	0	0	1	1	0	0	1	4	4
chr5_37289147	NUP155	0	1	0	0	1	0	0	0	0	1	1	0	0	0	4	4
chr19_4653616	TNFAIP8L1	0	1	0	0	0	0	0	0	0	1	1	0	1	0	4	4
chr1_9161357	GPR157	0	1	0	0	1	0	0	0	0	0	0	0	1	1	4	4
chr16_81064233	CENPN	1	0	0	0	1	0	0	0	1	1	0	0	0	0	4	4
chr19_13884515	MRI1	0	1	0	0	1	0	1	0	0	0	0	0	0	1	4	4
chrX_123046632	XIAP	0	1	0	0	1	-1	0	0	0	1	1	0	0	1	4	4
chr14_50792801	ATP5S	1	0	0	1	1	0	0	0	0	0	0	0	1	0	4	4
chr3_179117102	GNB4	0	1	0	0	1	0	0	0	0	1	1	0	0	0	4	4
chr21_34730033	IFNAR1	0	1	0	0	0	0	1	0	0	0	0	0	1	1	4	4
chr2_24225435	UBXN2A	0	1	0	0	1	0	0	0	0	0	0	1	1	0	4	4
chr7_4810019	FOXK1	1	1	0	0	0	0	1	0	0	0	0	0	0	1	4	4
chr4_177252326	SPCS3	0	1	0	1	1	-1	1	0	0	0	0	0	1	0	4	4
chr4_73922594	COX18	0	1	0	0	1	0	0	-1	0	1	1	0	1	0	4	4
chr12_133298339	PGAM5	1	1	0	1	1	-1	0	0	0	0	0	-1	1	1	4	4
chr16_50139194	HEATR3	0	1	0	0	1	0	0	0	0	0	0	0	1	1	4	4
chr13_50487897	C13orf1	1	1	0	0	1	-1	1	0	-1	1	0	0	0	1	4	4
chr22_39449092	APOBEC3F	1	1	0	0	0	0	0	0	0	1	0	0	0	1	4	4
chr17_41370125	TMEM106A	0	-1	0	0	0	0	0	0	0	-1	-1	0	-1	0	-4	4
chr22_41995292	PPPDE2	0	1	0	0	1	0	1	0	0	0	0	0	1	0	4	4
chr15_90375564	C15orf38-AP3S2	0	-1	0	0	0	0	0	-1	0	-1	0	-1	0	0	-4	4
chr19_4653427	TNFAIP8L1	0	1	0	0	1	0	0	0	0	0	1	0	1	0	4	4
chr5_69338277	uc003jyb.2	1	1	0	0	1	0	0	0	0	0	1	-1	0	1	4	4
chr15_90375643	C15orf38-AP3S2	1	1	0	0	0	0	0	0	0	1	0	0	1	0	4	4
chr4_2841571	SH3BP2	0	1	0	0	1	0	1	0	0	0	0	0	1	0	4	4
chr7_128300983	uc010lll.2	0	1	0	0	0	0	0	0	0	1	1	0	1	0	4	4
chr20_32292854	PXMP4	1	1	0	0	1	0	0	0	0	1	0	0	0	0	4	4
chr1_28662235	MED18	0	1	0	1	0	0	1	0	0	0	0	0	1	0	4	4
chr2_99812398	MRPL30	0	1	0	0	1	0	1	0	0	0	0	0	0	1	4	4
chr19_57732450	ZNF264	0	1	0	0	1	0	0	0	0	1	0	0	1	0	4	4
chr10_75010032	MRPS16	1	1	0	0	0	0	0	0	0	0	0	0	1	1	4	4
chr15_42859505	HAUS2	0	1	0	0	1	0	0	0	0	1	1	0	0	0	4	4
chr15_42859506	HAUS2	0	1	0	0	1	0	0	0	0	1	1	0	0	0	4	4
chr19_6441862	SLC25A23	0	1	0	0	1	0	1	0	0	0	0	0	0	1	4	4
chr1_145689875	RNF115	1	1	0	0	1	0	1	0	0	0	0	0	0	0	4	4
chr7_65619242	CRCP	1	1	0	0	0	-1	0	-1	1	1	0	0	1	1	4	4
chr4_106767880	GSTCD	0	1	0	0	1	0	1	0	0	0	1	0	0	0	4	4
chr4_153544860	TMEM154	0	0	0	1	1	0	1	0	0	0	0	0	1	0	4	4
chr11_68523128	CPT1A	0	1	0	0	1	-1	1	0	0	0	0	0	1	1	4	4
chr5_134236595	TXNDC15	0	1	0	0	1	0	1	0	0	0	0	0	0	1	4	4
chr6_42855954	RPL7L1	0	1	0	0	1	-1	1	0	0	0	0	0	1	1	4	4
chr2_208619749	CCNYL1	0	1	0	0	1	-1	1	0	0	1	1	-1	0	1	4	4
chr13_20247130	MPHOSPH8	0	1	1	0	1	0	1	0	0	0	-1	0	0	1	4	4
chr6_8014567	MUTED	0	1	0	0	1	0	0	0	0	0	1	0	1	0	4	4
chr6_43583669	POLH	0	1	0	0	1	0	1	0	0	0	0	0	0	1	4	4
chr6_160100944	SOD2	0	1	0	0	1	0	0	0	0	1	1	0	0	0	4	4
chr8_42876629	HOOK3	0	1	0	0	0	0	1	0	0	0	0	1	1	0	4	4
chr7_17384853	AHR	-1	0	0	0	0	0	1	-1	0	-1	-1	0	-1	0	-4	4
chr22_39414777	APOBEC3C	-1	0	1	0	0	0	-1	0	0	-1	-1	0	-1	0	-4	4
chr17_62399039	PECAM1	0	-1	0	-1	0	0	0	-1	0	0	-1	0	0	0	-4	4
chr5_118173506	DTWD2	0	1	0	0	1	0	1	0	0	0	0	0	0	1	4	4
chr1_6282318	ICMT	0	1	0	0	1	0	0	0	0	0	0	0	1	1	4	4
chr2_128950491	UGGT1	0	1	-1	1	0	0	0	0	0	1	1	0	0	1	4	4
chr19_56890607	uc002qmu.3	0	1	0	0	1	-1	1	0	0	1	0	0	0	1	4	4
chr11_76734906	ACER3	0	1	0	1	0	0	0	0	0	0	0	0	1	1	4	4
chr8_30536016	GSR	1	1	0	1	1	-1	0	-1	0	0	0	0	1	1	4	4
chr8_30536015	GSR	1	1	-1	1	1	-1	0	-1	1	0	0	0	1	1	4	4
chr6_90344175	LYRM2	0	1	0	0	1	0	0	0	1	0	0	0	0	1	4	4
chr19_53342270	ZNF468	0	1	0	0	1	-1	1	0	0	1	0	0	0	1	4	4
chr10_101992878	CWF19L1	0	1	0	0	1	0	1	0	0	0	0	0	0	1	4	4
chr4_106768078	GSTCD	0	1	0	1	1	-1	0	0	0	0	1	0	1	0	4	4
chr20_18469098	RBBP9	1	1	0	0	0	0	1	0	0	0	0	0	0	1	4	4
chr6_42856978	RPL7L1	1	1	0	0	1	0	0	0	0	0	0	0	1	0	4	4
chr17_73939212	ACOX1	0	1	0	0	1	0	0	0	0	1	0	0	1	0	4	4
chr6_42856116	RPL7L1	0	1	0	0	1	-1	1	0	0	1	0	0	0	1	4	4
chr17_7815229	CHD3	0	1	0	0	1	0	0	0	0	0	0	0	1	1	4	4
chr5_134236287	TXNDC15	0	1	0	0	0	0	1	0	0	0	0	0	1	1	4	4
chr1_179044175	FAM20B	1	1	0	0	1	0	1	0	0	0	0	0	0	0	4	4
chrX_118672680	CXorf56	1	1	0	0	1	-1	1	0	0	0	0	0	0	1	4	4
chr17_57280605	PRR11	1	0	0	0	1	0	0	0	0	1	1	0	0	0	4	4
chr6_43585130	POLH	0	1	0	0	1	0	1	0	0	0	0	0	0	1	4	4
chr17_57281522	PRR11	1	0	0	0	1	0	0	0	0	0	1	0	1	0	4	4
chr12_98943149	TMPO	-1	0	0	0	1	0	0	-1	0	-1	-1	-1	0	0	-4	4
chr1_36068281	PSMB2	1	1	0	0	1	-1	0	0	0	0	1	0	1	0	4	4
chr5_149363218	SLC26A2	0	1	0	0	1	0	1	0	0	0	0	0	1	0	4	4
chr8_11701405	CTSB	0	1	0	0	1	-1	1	0	0	1	1	0	0	0	4	4
chr2_204170114	CYP20A1	0	1	0	0	1	0	1	0	0	0	0	0	0	1	4	4
chr16_22296891	EEF2K	0	1	0	0	1	0	1	0	0	0	0	0	0	1	4	4
chr19_46053340	OPA3	0	1	0	0	1	-1	1	0	0	0	0	0	1	1	4	4
chr5_156904853	ADAM19	0	1	0	0	0	0	0	0	0	1	1	0	1	0	4	4
chr2_32535865	YIPF4	0	1	0	0	0	0	0	0	0	1	1	0	1	0	4	4
chr14_53242859	GNPNAT1	0	1	0	0	1	-1	1	0	1	0	0	0	0	1	4	4
chr2_24223241	UBXN2A	-1	-1	0	0	0	0	0	0	0	-1	-1	0	0	0	-4	4
chrX_54590958	GNL3L	0	1	0	0	1	0	1	0	0	0	0	0	0	1	4	4
chr3_44790757	KIAA1143	0	1	0	0	1	0	1	0	0	0	0	0	1	0	4	4
chr8_11700254	CTSB	1	1	0	0	1	-1	1	0	0	0	1	0	0	0	4	4
chr10_75008855	MRPS16	0	1	0	0	0	0	0	0	0	1	1	0	0	1	4	4
chr1_6283440	ICMT	1	1	0	1	1	-1	0	0	0	0	0	0	1	0	4	4
chr15_65441566	CLPX	0	1	0	0	1	0	0	0	0	0	1	0	0	1	4	4
chrX_123046779	XIAP	0	1	0	0	1	0	0	0	0	1	0	0	0	1	4	4
chr20_25428663	GINS1	0	1	0	1	1	0	0	0	0	0	1	0	0	0	4	4
chr2_128952102	UGGT1	0	1	0	0	1	0	1	0	0	0	0	0	1	0	4	4
chr13_20247075	MPHOSPH8	0	1	0	0	1	0	0	0	0	0	1	0	0	1	4	4
chr1_145689095	RNF115	1	1	0	0	0	0	1	0	0	0	0	0	0	1	4	4
chr9_37503367	POLR1E	0	1	0	1	0	0	0	0	0	1	0	0	1	0	4	4
chr7_99172139	ZNF655	-1	0	0	0	0	-1	0	0	0	-1	-1	0	0	0	-4	4
chr5_125961532	PHAX	0	1	0	1	1	-1	0	0	0	0	0	0	1	1	4	4
chr7_128295365	uc010lll.2	0	1	0	0	1	0	0	0	0	0	1	0	1	0	4	4
chr5_134236205	TXNDC15	0	1	0	0	1	0	1	0	0	0	0	0	0	1	4	4
chr5_134236206	TXNDC15	0	1	0	0	1	0	1	0	0	0	0	0	0	1	4	4
chr6_32973574	uc003ocr.2	0	1	0	0	1	0	0	0	0	1	1	0	0	0	4	4
chr3_48787856	PRKAR2A	0	1	0	0	1	-1	1	0	0	1	0	-1	1	1	4	4
chr8_42878293	HOOK3	0	1	0	1	1	0	0	0	0	0	0	0	0	1	4	4
chr20_3850417	MAVS	0	1	0	1	1	0	0	0	0	0	0	0	1	0	4	4
chr2_37329296	EIF2AK2	-1	-1	1	0	0	0	1	0	0	-1	-1	-1	-1	0	-4	4
chr6_43585617	POLH	0	1	0	0	1	0	1	0	0	0	0	0	1	0	4	4
chr16_10623531	EMP2	1	1	0	0	1	0	1	0	0	0	-1	0	1	0	4	4
chr12_124146315	GTF2H3	0	1	0	0	1	-1	0	0	0	1	0	0	1	1	4	4
chr12_124146317	GTF2H3	0	1	0	0	1	0	0	0	0	1	1	0	0	0	4	4
chr7_44619821	uc003tlj.2	0	1	0	0	0	1	1	0	1	0	0	0	0	0	4	4
chr6_90344523	LYRM2	0	1	0	0	0	0	0	0	0	0	1	0	1	1	4	4
chrX_77083723	MAGT1	1	1	0	0	1	-1	1	-1	0	0	0	0	1	1	4	4
chr8_38828267	PLEKHA2	0	1	0	0	1	0	1	0	0	0	0	0	1	0	4	4
chr18_20876322	C18orf45	0	1	0	0	1	0	0	0	0	1	0	0	0	1	4	4
chr19_58375135	ZNF587	0	1	0	0	1	0	0	0	0	0	0	0	1	1	4	4
chr15_42861631	HAUS2	1	1	0	0	1	0	0	0	0	0	0	0	0	1	4	4
chr10_73994637	ANAPC16	1	1	0	0	1	-1	0	0	0	0	0	0	1	1	4	4
chrX_84345903	APOOL	1	1	0	0	1	-1	0	0	0	0	0	0	1	1	4	4
chr1_36068364	PSMB2	1	1	0	1	0	-1	1	0	0	0	0	-1	1	1	4	4
chr1_45975602	MMACHC	1	1	0	0	1	0	1	0	0	0	0	0	0	0	4	4
chr8_42884476	HOOK3	0	1	0	0	0	0	0	0	0	1	1	0	0	1	4	4
chr16_66921609	PDP2	0	1	0	0	1	0	1	0	0	0	0	1	0	0	4	4
chr15_69699605	PAQR5	1	1	0	1	1	-1	0	0	1	0	0	0	0	0	4	4
chr20_43706947	STK4	0	1	0	1	1	0	-1	0	0	1	1	0	0	0	4	4
chr1_160965434	F11R	0	1	0	0	1	0	1	0	0	0	0	0	0	1	4	4
chr14_74165286	DNAL1	0	1	0	0	1	-1	0	0	0	1	1	0	0	1	4	4
chr1_220231484	BPNT1	1	1	0	0	1	-1	1	-1	0	0	0	0	1	1	4	4
chr17_37412012	FBXL20	0	1	0	0	1	0	0	0	0	1	1	0	0	0	4	4
chr19_57728817	ZNF264	0	1	0	0	0	0	0	0	0	1	1	0	1	0	4	4
chrX_48927158	CCDC120	1	0	0	0	0	1	0	1	1	0	0	0	0	0	4	4
chr1_145688943	RNF115	0	1	0	0	1	0	1	0	0	0	0	0	0	1	4	4
chr1_1594962	SLC35E2B	0	1	0	0	1	0	1	0	0	0	0	0	0	1	4	4
chr13_20246341	MPHOSPH8	0	1	0	0	1	0	1	0	0	0	1	0	0	0	4	4
chr12_117646588	NOS1	0	0	0	0	0	0	-1	-1	0	-1	-1	0	0	0	-4	4
chr14_75202512	FCF1	1	1	0	1	1	-1	1	0	0	0	0	0	0	0	4	4
chr8_1730385	CLN8	0	0	0	0	1	0	0	1	0	0	1	0	0	1	4	4
chr10_75009915	MRPS16	0	-1	0	0	0	0	0	0	0	0	-1	-1	-1	0	-4	4
chrX_123045417	XIAP	0	1	0	0	1	0	0	0	0	1	1	0	0	0	4	4
chr2_217366897	RPL37A	1	1	0	0	1	-1	1	0	0	0	0	0	0	1	4	4
chr3_45721891	LIMD1	0	1	0	0	1	0	1	0	0	0	0	0	0	1	4	4
chr7_44841519	PPIA	1	1	0	1	1	-1	1	-1	0	0	0	-1	1	1	4	4
chr10_101992738	CWF19L1	0	1	0	0	1	0	1	0	1	0	0	0	0	0	4	4
chr14_23440750	JUB	0	1	0	0	1	0	1	0	1	0	0	0	0	0	4	4
chr8_38829754	PLEKHA2	0	1	0	0	1	0	1	0	0	0	0	0	0	1	4	4
chr7_38763068	VPS41	0	1	0	1	1	-1	0	0	0	0	0	0	1	1	4	4
chr12_51324149	METTL7A	0	1	0	0	0	0	1	0	0	0	0	0	1	1	4	4
chr10_82281989	TSPAN14	0	1	0	0	1	0	0	0	0	1	1	0	0	0	4	4
chr20_3855959	MAVS	0	1	0	0	0	0	1	0	0	0	1	0	0	1	4	4
chr2_223424348	SGPP2	0	1	0	1	0	-1	1	0	0	1	0	0	1	0	4	4
chr2_201774185	ORC2	0	1	0	0	1	0	0	0	0	1	0	0	0	1	4	4
chr11_68523158	CPT1A	1	1	0	0	1	0	1	0	0	0	0	0	0	0	4	4
chr8_98740895	MTDH	0	1	0	0	1	-1	0	0	1	1	0	0	0	1	4	4
chr20_32234467	CBFA2T2	0	1	0	0	1	0	1	0	0	0	0	0	1	0	4	4
chr8_11700677	CTSB	0	1	0	0	1	-1	0	-1	0	1	1	0	1	1	4	4
chr11_16777946	C11orf58	0	1	0	0	1	0	0	0	1	0	0	0	0	1	4	4
chr12_51324423	METTL7A	1	1	0	0	0	0	1	0	0	0	0	0	1	0	4	4
chrX_118672525	CXorf56	1	1	0	0	1	-1	0	0	0	0	0	0	1	1	4	4
chr5_125962308	PHAX	0	1	0	0	1	-1	0	1	0	0	0	0	1	1	4	4
chr1_6585332	NOL9	0	1	0	0	1	0	0	0	0	0	0	0	1	1	4	4
chr3_141667753	TFDP2	-1	0	0	0	0	-1	0	-1	0	0	0	0	-1	0	-4	4
chr20_3850513	MAVS	1	1	0	0	1	-1	0	0	0	0	0	0	1	1	4	4
chr13_20247104	MPHOSPH8	-1	0	0	0	0	0	0	0	0	-1	-1	0	-1	0	-4	4
chr17_7572004	TP53	0	-1	0	0	0	0	0	0	0	-1	-1	-1	0	0	-4	4
chr17_65335477	PSMD12	1	1	0	1	1	-1	0	0	-1	0	0	0	1	1	4	4
chr6_52868087	ICK	0	1	0	1	1	0	0	0	0	1	0	0	0	0	4	4
chr20_3853060	MAVS	0	1	0	0	1	0	1	0	0	0	0	0	0	1	4	4
chr18_65174501	DSEL	0	1	0	0	0	0	1	0	0	1	1	0	0	0	4	4
chrX_84346959	APOOL	0	1	0	0	0	0	0	0	0	1	0	0	1	1	4	4
chr5_118173532	DTWD2	0	1	0	0	1	0	1	0	0	0	0	0	0	1	4	4
chr1_204526713	MDM4	0	1	0	1	0	0	0	0	0	0	1	0	1	0	4	4
chrX_77083644	MAGT1	0	1	0	0	1	0	1	0	0	0	0	0	0	1	4	4
chr3_49461067	NICN1	0	1	0	0	1	-1	1	0	0	0	0	0	1	1	4	4
chr1_10520328	DFFA	0	1	0	0	1	0	0	0	0	1	1	0	0	0	4	4
chr22_39449048	APOBEC3F	0	0	0	0	0	0	0	-1	0	-1	-1	0	-1	0	-4	4
chr1_1595074	SLC35E2B	0	1	0	0	1	0	1	0	0	0	0	0	0	1	4	4
chr3_57612389	FAM116A	1	1	0	0	1	0	0	0	0	0	1	0	0	0	4	4
chr5_149363312	SLC26A2	0	1	0	0	1	0	1	0	0	0	0	0	1	0	4	4
chr10_73994952	ANAPC16	0	1	0	1	1	-1	0	0	0	0	0	0	1	1	4	4
chr16_89629906	RPL13	0	1	0	0	1	-1	1	0	1	0	0	-1	1	1	4	4
chr1_9328102	H6PD	0	1	0	1	1	0	1	0	0	0	0	0	0	0	4	4
chr17_79780692	FAM195B	0	1	0	0	1	-1	0	0	1	1	0	0	0	1	4	4
chr17_79780693	FAM195B	0	1	0	0	0	0	1	0	0	1	1	0	0	0	4	4
chr6_149912307	C6orf72	-1	-1	0	-1	0	1	0	0	0	-1	-1	0	-1	1	-4	4
chr11_68523325	CPT1A	0	1	0	0	1	0	1	0	1	0	0	0	0	0	4	4
chr1_89649494	GBP4	0	-1	0	0	0	0	0	-1	-1	0	-1	0	0	0	-4	4
chr16_19131427	ITPRIPL2	1	0	0	0	1	0	1	0	0	0	0	0	0	1	4	4
chr2_24224684	UBXN2A	0	1	0	0	1	0	0	0	1	0	0	0	1	0	4	4
chr4_57326131	PAICS	0	1	0	1	1	-1	1	0	0	0	0	0	1	0	4	4
chr1_150704633	CTSS	0	0	-1	0	0	0	-1	0	0	-1	-1	0	0	0	-4	4
chr6_18129298	TPMT	0	1	0	1	1	-1	0	-1	1	0	0	0	1	1	4	4
chr6_150046642	NUP43	0	1	0	0	1	0	1	0	0	0	0	0	1	0	4	4
chr17_73939179	ACOX1	0	1	0	0	0	0	0	1	0	0	1	0	1	0	4	4
chr1_35564325	uc001byl.1	0	1	0	0	0	0	1	0	0	1	0	0	1	0	4	4
chr4_17802955	DCAF16	0	1	0	0	1	0	0	0	0	1	0	0	0	1	4	4
chr3_10193797	VHL	0	1	0	0	1	0	0	0	0	0	0	0	1	1	4	4
chr19_45167742	PVR	0	1	0	1	0	0	0	0	0	0	1	0	0	1	4	4
chr12_27574254	ARNTL2	1	1	0	1	0	0	0	0	0	0	0	0	1	0	4	4
chr1_145689808	RNF115	1	1	0	0	0	0	0	0	0	1	0	0	1	0	4	4
chr17_57281125	PRR11	1	1	-1	1	1	0	0	0	0	0	0	0	1	0	4	4
chr2_99812951	MRPL30	0	1	0	0	1	0	1	0	0	0	0	0	0	1	4	4
[truncated: 21,349 more rows]
